# Supplementary material for: Di-μ-thio­cyanato-bis­[bis­(tri-p-tolyl­phosphine)silver(I)] 0.35-hydrate
Source: Acta Crystallogr Sect E Struct Rep Online. 2010 Mar 27;66(Pt 4):m451–2. doi: 10.1107/S1600536810010032 (PMC2984055; doi:10.1107/S1600536810010032)
Supplement: Supplementary file 2 [file e-66-0m451-Isup2.hkl]

#
# h,k,l, Fc-squared, Fo-squared, sigma(Fo-squared) and status flag
#
data_I
_shelx_title ' mo_Ag_test2_0m in P-1'
_shelx_refln_list_code          4
_shelx_F_calc_maximum      164.34
_exptl_crystal_F_000       808.00
_reflns_d_resolution_high  0.7480
 
loop_
 _symmetry_equiv_pos_as_xyz
 'x, y, z'
 '-x, -y, -z'
 
_cell_length_a    10.5470
_cell_length_b    13.5063
_cell_length_c    14.9779
_cell_angle_alpha  91.575
_cell_angle_beta  110.064
_cell_angle_gamma 105.615
 
_shelx_F_squared_multiplier     1.000
 
loop_
 _refln_index_h
 _refln_index_k
 _refln_index_l
 _refln_F_squared_calc
 _refln_F_squared_meas
 _refln_F_squared_sigma
 _refln_observed_status
   1   0   0     1558.88     1368.00     20.47 o
   2   0   0      645.47      544.02      8.60 o
   3   0   0     3813.82     4017.55     62.98 o
   4   0   0     3548.52     3322.36     53.20 o
   5   0   0     5613.85     5744.69     77.18 o
   6   0   0     1364.57     1447.23     22.11 o
   7   0   0      624.87      690.94     24.90 o
   8   0   0      116.73       89.15      5.56 o
   9   0   0     3539.97     3295.38     71.86 o
  10   0   0       13.82       24.54      8.45 o
  11   0   0       73.39       68.52     16.78 o
  12   0   0      103.83      118.68     21.26 o
 -12   1   0        9.21        8.97      6.49 o
 -11   1   0      678.58      621.51     22.64 o
 -10   1   0      252.50      254.60     13.24 o
  -9   1   0     4296.53     4282.00    132.12 o
  -8   1   0      858.30      884.77     23.60 o
  -7   1   0      843.21      825.08     11.98 o
  -6   1   0     1011.86     1009.52     16.29 o
  -5   1   0     9021.40     9203.61    121.87 o
  -4   1   0     5429.02     5455.14     72.80 o
  -3   1   0    21581.38    23549.79    622.14 o
  -2   1   0    14248.32    16617.11    439.03 o
  -1   1   0      120.45       88.31      2.29 o
   1   1   0      392.02      448.08      7.15 o
   2   1   0      657.56      628.73      9.92 o
   3   1   0     1125.92     1095.64     16.73 o
   4   1   0     8025.88     8476.79    115.24 o
   5   1   0     4727.82     5131.91     71.61 o
   6   1   0      761.35      766.03     15.97 o
   7   1   0      513.91      456.49     19.92 o
   8   1   0        6.91       11.87      5.08 o
   9   1   0     1717.22     1638.22     48.10 o
  10   1   0      299.52      301.95     26.29 o
  11   1   0        3.63       -1.04      5.23 o
  12   1   0       26.73       12.77      7.13 o
 -12   2   0       93.22       73.10     12.11 o
 -11   2   0     1191.98     1139.35     33.34 o
 -10   2   0      264.18      245.37     25.80 o
  -9   2   0     3205.81     3362.17     70.03 o
  -8   2   0      444.02      396.45     12.99 o
  -7   2   0     1179.38     1189.70     16.40 o
  -6   2   0        8.03        5.91      1.71 o
  -5   2   0     9783.17    10670.04    140.88 o
  -4   2   0     8166.74     8951.99    118.12 o
  -3   2   0     9284.70    10335.80    135.56 o
  -1   2   0     3784.42     3679.48     47.53 o
   0   2   0       39.82       77.22      2.00 o
   1   2   0      996.77      995.44     16.09 o
   2   2   0    13385.21    14372.58    223.00 o
   3   2   0      103.10       95.65      3.36 o
   4   2   0     2976.81     3000.09     42.96 o
   5   2   0       76.31      107.82      4.31 o
   6   2   0      793.80      896.90     16.12 o
   7   2   0      573.34      549.76     20.93 o
   8   2   0     3509.54     3464.52     74.42 o
   9   2   0      373.44      394.25     16.53 o
  10   2   0       55.21       45.95      7.73 o
  11   2   0       32.03       29.86      8.82 o
  12   2   0       30.99       25.80      8.24 o
 -13   3   0      873.98      917.30     31.39 o
 -12   3   0       12.00       13.08      6.74 o
 -11   3   0      396.75      381.37     17.15 o
 -10   3   0      203.36      196.54     11.84 o
  -9   3   0     2196.99     2169.38     38.92 o
  -8   3   0      631.54      629.12     11.54 o
  -7   3   0     3640.02     3794.53     46.34 o
  -6   3   0      565.74      657.31     10.13 o
  -5   3   0      848.37      677.20     11.64 o
  -4   3   0        9.84       22.45      4.62 o
  -3   3   0      324.23      271.88      4.74 o
  -2   3   0     1219.99     1507.58     20.75 o
  -1   3   0     9116.69     9704.05    124.06 o
   0   3   0     9510.55     9921.78    126.78 o
   1   3   0      141.70      182.45      6.73 o
   2   3   0     1590.20     1583.14     23.34 o
   3   3   0        0.85       -0.91      1.67 o
   4   3   0     4388.19     4787.21     66.96 o
   5   3   0      140.28      166.37      5.43 o
   6   3   0     2319.86     2436.07     37.13 o
   7   3   0        1.86        3.64      3.32 o
   8   3   0     1822.78     1765.52     42.99 o
   9   3   0        3.18        2.06      4.86 o
  10   3   0       27.11       17.99     14.07 o
  11   3   0      343.94      340.95     33.37 o
 -13   4   0      324.95      347.86     18.63 o
 -12   4   0      284.01      271.69     15.38 o
 -11   4   0      315.97      302.40     17.18 o
 -10   4   0       94.54       98.45      9.37 o
  -9   4   0     1491.08     1506.98     29.04 o
  -8   4   0       88.32      127.41      5.19 o
  -7   4   0     2151.86     2037.24     26.59 o
  -6   4   0      561.18      534.42      8.90 o
  -5   4   0      886.46     1179.64     16.09 o
  -4   4   0     2374.85     2403.89     29.79 o
  -2   4   0      943.63      921.72     13.79 o
  -1   4   0     3089.80     3044.74     36.50 o
   0   4   0     2686.61     2829.44     37.83 o
   1   4   0     5614.55     5387.92     81.26 o
   2   4   0     7641.13     7778.44    105.74 o
   3   4   0     3496.93     3458.71     49.18 o
   4   4   0     3934.53     4225.27     69.28 o
   5   4   0      131.08      193.93      6.15 o
   6   4   0     4731.52     4729.32     79.65 o
   7   4   0      336.96      317.23     11.17 o
   8   4   0      304.87      321.48     27.66 o
   9   4   0       50.72       60.91      8.06 o
  10   4   0      918.85      865.34     28.53 o
  11   4   0      437.57      368.31     18.74 o
 -13   5   0       28.46       19.31      8.96 o
 -12   5   0      839.55      882.84     31.18 o
 -11   5   0       48.35       45.57      7.60 o
 -10   5   0       78.53       82.80      7.05 o
  -9   5   0     1102.06      984.24     17.20 o
  -8   5   0       16.59       28.37      3.02 o
  -7   5   0     6753.80     6449.89     77.09 o
  -6   5   0     4642.47     4669.83     56.54 o
  -5   5   0     6754.10     7405.40     96.71 o
  -4   5   0       17.18       21.13      2.02 o
  -3   5   0     9469.37     9213.61    119.24 o
  -2   5   0      126.02      182.66      4.70 o
  -1   5   0    15982.62    15961.26    183.70 o
   0   5   0     1594.75     1701.14     24.20 o
   1   5   0     6842.65     6606.79     99.61 o
   2   5   0     7925.11     8140.85     97.10 o
   3   5   0     2916.88     3010.99     43.78 o
   4   5   0      338.41      255.93     12.70 o
   5   5   0       10.50       12.24      2.51 o
   6   5   0     6501.16     6620.56    109.32 o
   7   5   0      179.76      201.86     10.21 o
   8   5   0     1626.01     1465.26     31.62 o
   9   5   0       87.46       73.75      8.96 o
  10   5   0     1397.18     1397.66     39.87 o
  11   5   0      408.30      453.49     21.35 o
 -13   6   0        3.21        7.86      7.63 o
 -12   6   0     1516.26     1578.92     43.24 o
 -11   6   0        1.25        6.10      5.60 o
 -10   6   0     1036.87     1038.74     22.94 o
  -9   6   0      696.60      707.17     16.54 o
  -8   6   0     2945.78     3199.31     45.54 o
  -7   6   0     2471.74     2377.66     34.25 o
  -6   6   0       67.24       73.14      4.90 o
  -5   6   0     3576.49     3627.58     49.51 o
  -4   6   0      249.14      255.07      6.27 o
  -3   6   0    13224.06    12164.88    156.88 o
  -2   6   0     3006.94     3039.21     37.46 o
  -1   6   0     5693.76     5639.26     89.41 o
   0   6   0     1600.34     1558.48     22.89 o
   1   6   0     3705.29     3367.45     53.03 o
   2   6   0     2659.35     2532.64     36.11 o
   3   6   0       53.73       51.64      4.78 o
   4   6   0      692.68      740.97     18.29 o
   5   6   0     1020.80      987.70     21.74 o
   6   6   0     4220.34     4076.37     70.75 o
   7   6   0       19.76        9.16      4.01 o
   8   6   0      747.68      762.10     22.04 o
   9   6   0       24.26       18.15      6.48 o
  10   6   0      833.96      854.04     44.90 o
 -13   7   0        0.04        2.90      7.58 o
 -12   7   0      954.24      972.80     31.50 o
 -11   7   0       39.04       39.67      7.76 o
 -10   7   0        4.69       13.12      4.94 o
  -9   7   0     2056.21     2112.48     36.67 o
  -8   7   0     3261.52     3203.05     52.14 o
  -7   7   0     1140.38     1082.59     18.12 o
  -6   7   0       83.83       85.81      4.37 o
  -5   7   0     3815.43     3454.14     47.81 o
  -4   7   0      364.40      335.26      7.68 o
  -3   7   0    11382.94    11193.99    145.13 o
  -2   7   0     2746.97     2753.31     34.74 o
  -1   7   0      179.18      118.93      4.25 o
   0   7   0      196.78      173.53      5.21 o
   1   7   0     7253.85     7416.52    112.97 o
   2   7   0       59.95       50.28      3.40 o
   3   7   0      151.69      127.28      5.74 o
   4   7   0     1005.83      953.95     24.46 o
   5   7   0     2385.81     2392.87     44.35 o
   6   7   0      856.00      816.50     20.22 o
   7   7   0        2.31       -2.89      3.69 o
   8   7   0        4.98       -0.06      6.58 o
   9   7   0        8.33        6.39      5.19 o
  10   7   0      479.66      448.26     21.14 o
 -13   8   0        0.18        5.25      9.84 o
 -12   8   0      665.64      611.88     32.71 o
 -11   8   0      668.50      686.50     21.77 o
 -10   8   0      608.72      606.51     15.03 o
  -9   8   0       30.05       38.11      4.45 o
  -8   8   0     1907.74     1803.95     32.38 o
  -7   8   0      224.67      239.54      7.17 o
  -6   8   0      278.88      212.60      6.57 o
  -5   8   0      844.78      818.51     14.68 o
  -4   8   0      550.72      470.06      8.88 o
  -3   8   0     2050.17     1967.92     26.27 o
  -2   8   0      218.58      325.17      7.71 o
  -1   8   0      637.47      654.32     12.20 o
   0   8   0        1.61        8.80      2.03 o
   1   8   0     4122.42     4081.63     64.87 o
   2   8   0       18.29       32.94      3.70 o
   3   8   0        9.25       12.30      2.73 o
   4   8   0      407.43      366.13     14.81 o
   5   8   0     2277.23     2405.04     45.27 o
   6   8   0       98.54      141.34      8.98 o
   7   8   0      327.10      269.81     20.13 o
   8   8   0        2.41       -1.50      4.34 o
   9   8   0      636.28      641.08     29.81 o
 -12   9   0       74.30       68.90     14.39 o
 -11   9   0      579.31      516.05     24.85 o
 -10   9   0     1198.92     1160.16     24.05 o
  -9   9   0      357.02      332.92     10.90 o
  -8   9   0      567.14      557.48     14.14 o
  -7   9   0     1188.49     1186.31     20.40 o
  -6   9   0      103.52       99.52      4.65 o
  -5   9   0       19.70       35.70      3.02 o
  -4   9   0     3387.36     3311.16     42.22 o
  -3   9   0     1388.01     1277.98     18.76 o
  -2   9   0       10.35       16.08      2.57 o
  -1   9   0     2626.55     2644.09     38.34 o
   0   9   0      388.06      347.82      9.77 o
   1   9   0     3337.94     3249.31     53.33 o
   2   9   0       27.58       55.73      6.12 o
   3   9   0     1411.11     1535.17     26.32 o
   4   9   0       48.10       23.30      4.55 o
   5   9   0     2761.39     2689.04     50.45 o
   6   9   0      382.08      356.51     13.27 o
   7   9   0      727.59      720.78     20.72 o
   8   9   0      378.26      354.28     14.81 o
   9   9   0      605.09      633.40     34.99 o
 -12  10   0      476.90      445.33     28.71 o
 -11  10   0       11.26        7.81      5.59 o
 -10  10   0      244.31      263.32     10.27 o
  -9  10   0      477.18      456.03     13.36 o
  -8  10   0      201.10      182.08     13.53 o
  -7  10   0       15.55       22.04      4.06 o
  -6  10   0     6947.22     6682.38     81.44 o
  -5  10   0        4.96       12.87      2.57 o
  -4  10   0     4553.48     4508.87     58.89 o
  -3  10   0     1844.17     1867.23     29.00 o
  -2  10   0      249.74      190.20      6.40 o
  -1  10   0     3442.47     3267.09     46.82 o
   0  10   0     2820.02     2759.86     69.51 o
   1  10   0     1060.81     1220.61     24.08 o
   2  10   0       16.29       16.09      3.81 o
   3  10   0     3712.45     3472.77     65.06 o
   4  10   0      125.20      141.05      8.63 o
   5  10   0     2395.59     2358.96     46.09 o
   6  10   0     1193.42     1199.20     28.38 o
   7  10   0     1671.75     1745.92     48.70 o
   8  10   0      211.49      178.35     14.95 o
 -12  11   0      787.81      668.89     36.51 o
 -11  11   0      151.92      142.12     11.93 o
 -10  11   0      211.25      222.52      9.97 o
  -9  11   0      237.32      247.18     10.65 o
  -8  11   0     1610.05     1552.91     35.36 o
  -7  11   0        9.28       20.13      4.42 o
  -6  11   0     4216.36     4050.35     51.96 o
  -5  11   0       40.69       35.72      4.02 o
  -4  11   0     2877.79     2631.49     39.44 o
  -3  11   0     1712.36     1582.40     29.90 o
  -2  11   0     3411.30     3284.91     47.74 o
  -1  11   0     1593.45     1607.91     37.18 o
   0  11   0      793.29      756.39     21.99 o
   1  11   0     4029.55     3812.61     63.21 o
   2  11   0       18.63       22.78      5.70 o
   3  11   0     2799.66     2710.23     50.97 o
   4  11   0        0.95       -1.38      3.74 o
   5  11   0      167.02      189.66     10.51 o
   6  11   0      850.72      854.50     23.27 o
   7  11   0     1048.82     1099.34     35.57 o
 -12  12   0      433.88      429.97     29.90 o
 -11  12   0      520.33      552.46     16.65 o
 -10  12   0      604.77      654.77     17.98 o
  -9  12   0       45.45       47.48      5.98 o
  -8  12   0     2521.14     2501.15     45.08 o
  -7  12   0       10.24       25.07      6.97 o
  -6  12   0     2386.61     2276.24     35.83 o
  -5  12   0      362.39      312.76      9.41 o
  -4  12   0     1000.88      929.29     18.02 o
  -3  12   0     1788.24     1691.88     27.95 o
  -2  12   0     4696.92     4475.78    100.62 o
  -1  12   0      147.12      168.23      8.08 o
   0  12   0       51.34       29.98      4.57 o
   1  12   0     2383.13     2255.86     51.56 o
   2  12   0      118.69      171.77     28.92 o
   3  12   0     1634.29     1795.94     37.46 o
   4  12   0       43.51       55.76      6.75 o
   5  12   0      409.09      399.67     17.29 o
   6  12   0       91.03       80.58     10.95 o
 -11  13   0      116.33      115.55      9.04 o
 -10  13   0      365.99      378.74     13.72 o
  -9  13   0       17.81       26.07      5.20 o
  -8  13   0      592.68      561.06     16.24 o
  -7  13   0      675.23      677.11     17.99 o
  -6  13   0      673.21      657.52     14.94 o
  -5  13   0       28.89       23.73      3.83 o
  -4  13   0      161.56      170.25      7.34 o
  -3  13   0     1522.30     1447.91     25.38 o
  -2  13   0     2269.12     2209.24     35.25 o
  -1  13   0      916.23      897.95     20.86 o
   0  13   0      355.85      352.89     12.01 o
   1  13   0       83.60       70.21      8.63 o
   2  13   0      574.27      618.59     18.35 o
   3  13   0      508.24      522.74     17.05 o
   4  13   0       68.01       64.76     10.20 o
   5  13   0      136.50      131.88     12.77 o
 -11  14   0       56.32       77.53      8.01 o
 -10  14   0      129.16      144.48      9.78 o
  -9  14   0        0.59       -3.80      3.80 o
  -8  14   0      315.75      283.83     11.76 o
  -7  14   0      293.11      318.43     12.21 o
  -6  14   0      380.88      414.84     21.90 o
  -5  14   0      233.44      245.01     12.57 o
  -4  14   0     2237.72     2157.29     35.31 o
  -3  14   0      560.30      560.26     13.89 o
  -2  14   0      602.05      649.60     17.44 o
  -1  14   0      181.21      223.09      9.92 o
   0  14   0     1052.19      945.09     40.39 o
   1  14   0        0.81       14.55      6.14 o
   2  14   0      661.07      679.52     20.11 o
   3  14   0      413.94      470.32     16.83 o
   4  14   0       86.06       84.77      8.85 o
 -10  15   0      232.10      240.50     12.01 o
  -9  15   0      162.72      171.38     10.84 o
  -8  15   0       46.78       48.82      6.69 o
  -7  15   0     1002.06     1045.69     25.04 o
  -6  15   0      428.16      445.26     17.87 o
  -5  15   0       84.19       74.74      6.22 o
  -4  15   0      397.36      391.25     11.86 o
  -3  15   0      857.18      822.51     20.99 o
  -2  15   0      967.20      983.97     35.39 o
  -1  15   0       15.74       13.59      5.69 o
   0  15   0     2412.20     2560.72     86.35 o
   1  15   0        6.63       13.71      6.50 o
   2  15   0     1587.15     1637.92     36.85 o
   3  15   0      118.61      120.25     10.24 o
  -9  16   0      904.35      975.62     26.34 o
  -8  16   0       12.58       13.10      6.19 o
  -7  16   0      645.87      639.54     19.16 o
  -6  16   0     1033.75      998.94     24.79 o
  -5  16   0     1142.45     1124.34     26.58 o
  -4  16   0      266.52      258.45     15.31 o
  -3  16   0      265.96      300.95     12.59 o
  -2  16   0     1172.13     1200.12     33.93 o
  -1  16   0       24.80       31.74     11.37 o
   0  16   0     1042.71     1086.32     34.09 o
   1  16   0        0.10       22.27     12.46 o
   2  16   0     1288.18     1357.31     44.66 o
  -7  17   0      264.35      280.59     13.10 o
  -6  17   0      628.93      634.74     19.63 o
  -5  17   0      502.95      528.82     21.40 o
  -4  17   0      644.16      660.76     28.86 o
  -3  17   0       64.23       54.08      8.92 o
  -2  17   0     1374.72     1483.02     58.99 o
  -1  17   0        7.97       20.60     10.48 o
   0  17   0     1347.35     1345.00     40.10 o
   0 -17   1       63.38       35.02     11.86 o
   1 -17   1      601.01      796.68     39.84 o
   2 -17   1      815.35      944.96     43.64 o
   3 -17   1      436.05      450.57     28.41 o
   4 -17   1      460.30      441.12     28.03 o
   5 -17   1        0.33        2.96      9.62 o
   6 -17   1     1549.94     1592.37     60.71 o
   7 -17   1       38.43       38.10      6.55 o
  -2 -16   1      491.73      558.60     55.43 o
  -1 -16   1      861.67      968.33     32.10 o
   0 -16   1       60.18       66.62     13.50 o
   1 -16   1      982.28     1077.14     46.16 o
   2 -16   1      280.10      320.13     16.22 o
   3 -16   1       69.39       76.70      9.34 o
   4 -16   1     1710.73     1696.14     43.19 o
   5 -16   1        4.83        6.88      5.92 o
   6 -16   1      700.04      696.39     19.92 o
   7 -16   1      453.75      451.05     15.88 o
   8 -16   1      629.18      675.65     19.97 o
   9 -16   1        0.30        2.09      5.31 o
  -4 -15   1       21.34       14.39     10.63 o
  -3 -15   1      725.24      799.43     29.11 o
  -2 -15   1      553.62      594.54     19.15 o
  -1 -15   1     1366.60     1392.87     39.67 o
   0 -15   1      123.09      124.33     16.48 o
   1 -15   1      191.76      198.36     18.02 o
   2 -15   1     1754.77     1803.15     46.73 o
   3 -15   1       53.30       71.97      7.11 o
   4 -15   1     3346.16     3161.22     75.51 o
   5 -15   1     1199.56     1288.15     35.60 o
   6 -15   1        1.45        6.77      4.52 o
   7 -15   1      323.78      343.03     13.25 o
   8 -15   1      657.88      637.08     23.95 o
   9 -15   1       46.10       55.01      7.06 o
  10 -15   1        8.86        9.99      5.06 o
  -5 -14   1      326.13      359.12     19.35 o
  -4 -14   1       39.25       48.33      9.13 o
  -3 -14   1      483.52      509.30     17.66 o
  -2 -14   1      154.89      174.02     10.45 o
  -1 -14   1     2768.70     2791.41     91.09 o
   0 -14   1       41.60       62.19      7.94 o
   1 -14   1       63.70       98.39      9.38 o
   2 -14   1      169.58      195.09      9.44 o
   3 -14   1      501.94      497.75     14.87 o
   4 -14   1       39.62       30.96      5.11 o
   5 -14   1        9.75       13.14      4.32 o
   6 -14   1      376.01      377.53     13.13 o
   7 -14   1        6.87        5.58      4.21 o
   8 -14   1      718.93      705.89     19.21 o
   9 -14   1      173.47      181.77     10.23 o
  10 -14   1        4.82       -4.05      4.05 o
  -6 -13   1      377.69      389.44     20.32 o
  -5 -13   1      179.36      138.81     12.96 o
  -4 -13   1       64.00       65.76      7.35 o
  -3 -13   1      616.24      659.90     25.01 o
  -2 -13   1       12.58       14.22      7.58 o
  -1 -13   1       11.95       16.48      9.47 o
   0 -13   1      560.27      565.71     19.64 o
   1 -13   1       61.80       52.32      7.87 o
   2 -13   1       32.58       41.74      5.17 o
   3 -13   1     2767.23     2593.44     53.23 o
   4 -13   1        9.71        8.81      3.27 o
   5 -13   1      220.35      212.40      8.08 o
   6 -13   1      512.51      511.21     14.95 o
   7 -13   1      556.38      561.17     16.08 o
   8 -13   1      273.17      262.83     11.00 o
   9 -13   1       86.52       83.31      7.50 o
  10 -13   1      160.97      157.78      9.87 o
  11 -13   1       29.59       24.79      7.44 o
  -7 -12   1      178.70      163.89     14.95 o
  -6 -12   1      272.64      299.82     17.02 o
  -5 -12   1      578.57      561.73     17.80 o
  -4 -12   1       65.97       98.32      8.05 o
  -3 -12   1      772.80      890.62     22.47 o
  -2 -12   1     2618.58     2482.31     57.95 o
  -1 -12   1      161.54      131.55     15.31 o
   0 -12   1      199.70      197.31     10.93 o
   1 -12   1     1026.30      983.67     21.70 o
   2 -12   1      448.63      434.66     15.17 o
   3 -12   1     1800.06     1564.43     26.34 o
   4 -12   1      248.73      247.25      8.29 o
   5 -12   1      465.16      470.98     11.74 o
   6 -12   1       10.77        9.69      7.56 o
   7 -12   1     2518.34     2462.60     44.16 o
   8 -12   1      599.62      623.46     16.80 o
   9 -12   1      339.75      349.32     12.40 o
  10 -12   1     1093.16     1208.91     26.42 o
  11 -12   1      393.48      418.14     18.25 o
  -7 -11   1      110.92      103.40     11.72 o
  -6 -11   1      660.33      730.69     26.30 o
  -5 -11   1       75.55       96.92      8.06 o
  -4 -11   1     1016.35      937.59     23.08 o
  -3 -11   1        3.97        3.43      3.93 o
  -2 -11   1     3251.63     3173.96     56.41 o
  -1 -11   1     1135.94     1045.46     27.77 o
   0 -11   1      163.64      150.09      7.38 o
   1 -11   1     4976.79     4773.52     77.06 o
   2 -11   1     1364.59     1352.71     23.01 o
   3 -11   1     1814.87     1792.51     28.71 o
   4 -11   1      592.44      612.03     13.27 o
   5 -11   1     1380.64     1282.54     25.35 o
   6 -11   1        6.48       22.85      4.42 o
   7 -11   1     1729.23     1721.08     32.57 o
   8 -11   1      367.35      410.20     14.82 o
   9 -11   1        1.86        9.50      4.09 o
  10 -11   1     1006.77     1055.70     23.48 o
  11 -11   1      233.69      262.77     19.43 o
  12 -11   1      390.22      380.02     27.24 o
  -8 -10   1      283.97      325.11     23.23 o
  -7 -10   1      289.56      247.88     33.35 o
  -6 -10   1     1697.71     1622.20     35.45 o
  -5 -10   1      879.55      908.11     26.59 o
  -4 -10   1     1614.21     1584.87     32.89 o
  -3 -10   1     1174.68     1024.10     22.89 o
  -2 -10   1     1561.56     1691.90     32.88 o
  -1 -10   1     4167.50     4211.51    104.70 o
   0 -10   1      474.92      507.75     13.11 o
   1 -10   1     1155.56     1161.61     35.10 o
   2 -10   1     1266.38     1284.80     21.56 o
   3 -10   1     2016.81     1950.14     30.05 o
   4 -10   1      679.92      597.75     15.56 o
   5 -10   1     3829.49     3838.49     54.27 o
   6 -10   1      333.83      382.53     11.29 o
   7 -10   1      831.94      914.37     19.97 o
   8 -10   1      620.34      672.82     20.32 o
   9 -10   1       12.10       19.89      4.32 o
  10 -10   1      493.29      505.73     14.29 o
  11 -10   1      281.91      240.71     20.11 o
  12 -10   1      504.96      571.27     32.58 o
  -9  -9   1      181.79      153.79     14.20 o
  -8  -9   1      767.97      705.12     26.24 o
  -7  -9   1     1033.29     1065.66     26.08 o
  -6  -9   1     2729.55     2728.09     69.08 o
  -5  -9   1      794.57      734.79     19.13 o
  -4  -9   1     1405.98     1525.96     39.00 o
  -3  -9   1       40.08       24.53      3.35 o
  -2  -9   1      408.35      361.84     17.80 o
  -1  -9   1     4457.65     4048.05     82.31 o
   0  -9   1      806.38      824.07     17.28 o
   1  -9   1     1181.36     1187.96     19.72 o
   2  -9   1     1241.88     1233.60     20.29 o
   3  -9   1     2878.97     2777.67     40.02 o
   4  -9   1      418.81      365.55      8.83 o
   5  -9   1      463.83      492.14     11.29 o
   6  -9   1       14.80        9.26      2.22 o
   7  -9   1     1261.84     1230.28     36.47 o
   8  -9   1       26.12       35.35      6.45 o
   9  -9   1      647.23      621.56     15.41 o
  10  -9   1       51.08       57.64      7.56 o
  11  -9   1      121.45       84.13     13.52 o
  12  -9   1      393.54      459.42     28.75 o
  -9  -8   1      258.13      234.73     15.85 o
  -8  -8   1      242.34      240.53     11.97 o
  -7  -8   1      220.40      252.03     11.15 o
  -6  -8   1      209.89      243.76     10.44 o
  -5  -8   1      783.84      851.50     20.43 o
  -4  -8   1     2676.40     2722.85     42.06 o
  -3  -8   1      204.35      220.48     16.27 o
  -2  -8   1     1497.91     1452.13     33.55 o
  -1  -8   1      404.71      305.70      8.81 o
   0  -8   1     3320.45     3495.59     56.25 o
   1  -8   1     1321.91     1467.00     22.79 o
   2  -8   1       35.06       30.28      3.05 o
   3  -8   1     3046.94     2976.81     41.95 o
   4  -8   1        5.34       23.52      2.35 o
   5  -8   1      116.74       99.70      5.70 o
   6  -8   1     1104.17     1129.94     16.87 o
   7  -8   1     1308.92     1275.05     24.11 o
   8  -8   1       46.09       50.69      4.78 o
   9  -8   1     1392.20     1390.03     26.46 o
  10  -8   1      314.37      286.89     32.50 o
  11  -8   1      150.19      169.15     17.62 o
  12  -8   1      263.38      276.23     21.71 o
 -10  -7   1      406.95      324.46     18.08 o
  -9  -7   1      255.18      298.28     16.48 o
  -8  -7   1        5.14       11.08      5.07 o
  -7  -7   1      521.85      429.82     14.21 o
  -6  -7   1     1473.44     1348.06     28.57 o
  -5  -7   1     1167.23     1240.07     39.39 o
  -4  -7   1      695.37      757.58     18.86 o
  -3  -7   1     1285.97     1432.25     23.69 o
  -2  -7   1     5187.93     5057.43     99.73 o
  -1  -7   1        2.75       22.25      2.99 o
   0  -7   1     3728.23     3391.16     53.95 o
   1  -7   1        0.92        5.42      1.63 o
   2  -7   1      383.75      254.12      9.89 o
   3  -7   1     1983.52     1829.87     26.85 o
   4  -7   1     2325.55     2210.15     28.60 o
   5  -7   1     2222.06     2188.25     28.46 o
   6  -7   1     2330.70     2364.86     34.11 o
   7  -7   1      215.13      208.61      7.31 o
   8  -7   1        2.72       11.98      3.34 o
   9  -7   1     2617.61     2742.72     45.54 o
  10  -7   1      325.16      278.86     10.67 o
  11  -7   1     1447.66     1380.09     38.34 o
  12  -7   1      143.47      163.46     46.95 o
 -10  -6   1        0.16        5.66      6.28 o
  -9  -6   1     1199.33     1152.73     34.16 o
  -8  -6   1        1.09       -0.02      3.84 o
  -7  -6   1      452.10      407.85     15.46 o
  -6  -6   1     1544.11     1522.86     30.83 o
  -5  -6   1     2764.89     3010.41     54.28 o
  -4  -6   1      249.46      296.45      9.28 o
  -3  -6   1      641.32      600.72     11.92 o
  -2  -6   1     7251.22     7097.18    136.64 o
  -1  -6   1      503.01      502.65     10.95 o
   0  -6   1     3624.42     3199.12     50.53 o
   1  -6   1       48.94       77.06      3.39 o
   2  -6   1     1530.46     1311.48     19.69 o
   3  -6   1     4474.16     4580.51     55.06 o
   4  -6   1     2741.84     2728.25     34.01 o
   5  -6   1     3432.38     3563.50     48.59 o
   6  -6   1      823.32      813.39     20.21 o
   7  -6   1      844.65      883.06     15.53 o
   8  -6   1     1005.52      997.99     17.35 o
   9  -6   1     3073.41     3040.58     43.88 o
  10  -6   1     1216.85     1208.51     33.99 o
  11  -6   1      545.49      573.68     21.72 o
  12  -6   1      150.75      163.44     13.70 o
 -11  -5   1     1318.60     1330.55     40.07 o
 -10  -5   1      294.39      272.72     15.75 o
  -9  -5   1      880.22      773.53     25.74 o
  -8  -5   1     1349.17     1265.25     46.55 o
  -7  -5   1     3716.55     3904.41     68.30 o
  -6  -5   1      450.69      482.95     21.95 o
  -5  -5   1     1106.27     1034.47     19.84 o
  -4  -5   1     4837.42     4857.80     76.40 o
  -3  -5   1      100.60      112.71      4.36 o
  -2  -5   1     5958.56     5820.51    112.22 o
  -1  -5   1     3859.68     3960.89     73.74 o
   0  -5   1    14946.35    14650.67    261.56 o
   1  -5   1     4988.02     4742.82     62.56 o
   2  -5   1     5239.37     5247.32     62.09 o
   3  -5   1     2909.70     3014.91     36.68 o
   4  -5   1     5507.24     5441.49     71.57 o
   5  -5   1     1736.34     1610.88     23.42 o
   6  -5   1      142.73      168.60      4.56 o
   7  -5   1     4521.68     4666.49     63.24 o
   8  -5   1       79.62       69.48      4.03 o
   9  -5   1     1409.39     1266.66     25.45 o
  10  -5   1      642.53      602.19     21.28 o
  11  -5   1      176.18      194.56     12.89 o
  12  -5   1      216.45      163.77     13.37 o
 -11  -4   1     1516.67     1379.40     39.96 o
 -10  -4   1      723.96      726.79     50.07 o
  -9  -4   1       16.50       29.62     13.84 o
  -8  -4   1     2647.34     2672.15     98.54 o
  -7  -4   1     5034.17     4979.07     84.34 o
  -6  -4   1      188.17      169.23      6.18 o
  -5  -4   1     1216.60     1320.64     22.31 o
  -4  -4   1     5191.19     5380.13     89.90 o
  -3  -4   1     1201.38     1149.37     18.45 o
  -2  -4   1     9924.92    10012.33    135.23 o
  -1  -4   1     5897.60     6251.36    118.98 o
   1  -4   1     4814.10     5011.09     75.67 o
   2  -4   1     5520.13     4936.26     57.99 o
   3  -4   1        4.38        8.69      1.79 o
   4  -4   1      901.27      684.17     10.07 o
   5  -4   1     7422.53     7438.19     87.18 o
   6  -4   1       61.69       60.38      2.81 o
   7  -4   1       13.46       21.40      2.57 o
   8  -4   1       94.16       77.77      3.87 o
   9  -4   1      186.96      179.48      7.94 o
  10  -4   1        5.16        8.03      5.27 o
  11  -4   1      343.67      330.87     15.89 o
  12  -4   1      125.68      154.32     13.17 o
 -12  -3   1       11.90        7.98      7.37 o
 -11  -3   1      276.98      285.98     16.24 o
 -10  -3   1        1.40        0.36      5.37 o
  -9  -3   1     4165.89     4042.01     86.98 o
  -8  -3   1      750.41      697.45     22.28 o
  -7  -3   1      254.12      233.72     15.72 o
  -6  -3   1       66.45       70.48      4.30 o
  -5  -3   1     1713.26     1728.66     27.02 o
  -4  -3   1     4451.46     4520.72     63.40 o
  -3  -3   1     2764.74     2999.55     45.66 o
  -2  -3   1     2490.89     2700.08     38.06 o
  -1  -3   1     9983.91     9519.37    178.56 o
   0  -3   1     8523.15     8052.44    119.48 o
   1  -3   1     3599.60     3696.11     48.23 o
   2  -3   1     7833.41     7595.79     87.84 o
   3  -3   1        3.47       10.03      4.10 o
   4  -3   1     1036.94     1230.50     16.09 o
   5  -3   1     5309.53     5577.83     65.85 o
   6  -3   1     1287.06     1343.69     20.03 o
   7  -3   1     1289.46     1345.26     20.32 o
   8  -3   1     1512.87     1503.85     27.95 o
   9  -3   1     1723.68     1596.37     39.55 o
  10  -3   1      123.44      109.32     12.28 o
  11  -3   1       67.02       72.96      9.16 o
  12  -3   1     1256.71     1305.32     37.94 o
 -12  -2   1      162.73      131.65     12.82 o
 -11  -2   1       26.40       22.59      7.15 o
 -10  -2   1      124.69      111.34     10.49 o
  -9  -2   1     5570.44     5955.17    135.83 o
  -8  -2   1      820.10      726.21     22.26 o
  -7  -2   1       21.03       17.41      4.30 o
  -6  -2   1        6.93       17.37      2.78 o
  -5  -2   1     2568.64     2587.44     41.26 o
  -4  -2   1     3310.38     3483.75     49.30 o
  -3  -2   1     3113.83     3336.74     46.70 o
  -2  -2   1     2978.28     3163.94     60.17 o
  -1  -2   1      114.15       93.91      3.47 o
   0  -2   1     1374.62     1240.20     26.40 o
   1  -2   1     3061.02     2818.59     36.63 o
   2  -2   1     2416.10     2784.00     30.10 o
   3  -2   1     5102.44     5116.65     59.74 o
   4  -2   1    10653.25    11026.01    127.06 o
   5  -2   1     2687.80     2914.49     44.05 o
   6  -2   1     4140.33     4210.60     56.13 o
   7  -2   1      547.42      456.40     10.94 o
   8  -2   1     1380.65     1363.19     25.71 o
   9  -2   1      187.85      203.23     11.82 o
  10  -2   1       65.34       63.31      8.14 o
  11  -2   1       69.21       76.06      9.37 o
  12  -2   1      801.90      727.53     26.38 o
 -12  -1   1       47.30       54.41     13.60 o
 -11  -1   1       11.04        8.73      6.08 o
 -10  -1   1     1019.29      990.98     29.61 o
  -9  -1   1     1046.15     1080.35     50.89 o
  -8  -1   1      951.90      898.61     38.82 o
  -7  -1   1      174.76      154.08      6.57 o
  -6  -1   1      300.10      310.86      8.80 o
  -5  -1   1     2371.54     2176.03     37.00 o
  -4  -1   1     1065.53     1220.60     21.75 o
  -3  -1   1     1199.79     1132.32     20.28 o
  -2  -1   1     1632.99     1657.69     23.53 o
  -1  -1   1      861.15     1133.21     15.99 o
   0  -1   1      790.30      993.28     19.28 o
   2  -1   1     5795.53     6177.94     65.19 o
   3  -1   1     4194.93     4235.67     62.78 o
   4  -1   1    16107.26    17209.29    258.77 o
   5  -1   1      201.72      214.27      6.02 o
   6  -1   1     2252.90     2299.57     38.31 o
   7  -1   1        4.33        1.55      3.33 o
   8  -1   1     2628.72     2632.82     44.88 o
   9  -1   1      709.25      700.95     22.36 o
  10  -1   1      582.54      571.09     20.82 o
  11  -1   1      350.58      312.28     15.79 o
  12  -1   1       13.74        7.16      6.76 o
 -12   0   1      106.97       92.61     10.90 o
 -11   0   1      223.70      224.75     13.54 o
 -10   0   1     1795.74     1714.61     43.40 o
  -9   0   1     1647.08     1593.51     45.80 o
  -8   0   1      147.64      155.33     12.55 o
  -7   0   1     1285.14     1391.51     22.22 o
  -6   0   1      273.04      252.45      6.36 o
  -5   0   1     8438.88     8059.62    125.68 o
  -4   0   1       58.50       77.56      3.61 o
  -3   0   1     4528.70     4881.10     76.15 o
  -2   0   1     3767.10     3766.04     58.76 o
   0   0   1     4244.64       -0.25      0.25 o
   1   0   1      854.67      799.05     23.45 o
   3   0   1     1114.22     1205.75     15.82 o
   4   0   1     6924.81     7014.94     94.41 o
   5   0   1      819.94      772.58     23.17 o
   6   0   1     1022.57     1000.44     29.96 o
   7   0   1      165.89      188.75      6.63 o
   8   0   1     1823.33     1769.42     40.82 o
   9   0   1      750.29      662.22     21.84 o
  10   0   1      552.05      561.75     37.20 o
  11   0   1       20.89       20.25      6.84 o
  12   0   1      238.67      236.72     15.81 o
 -13   1   1        0.04       -4.74      8.11 o
 -12   1   1      623.76      628.30     24.04 o
 -11   1   1      317.47      286.10     14.90 o
 -10   1   1     2289.15     2328.30     54.64 o
  -9   1   1     1030.61     1094.37     22.85 o
  -8   1   1      550.01      559.09     13.60 o
  -7   1   1     2950.51     2868.53     41.36 o
  -6   1   1      522.39      490.36      9.65 o
  -5   1   1     7805.47     7999.74    106.48 o
  -4   1   1     2975.02     3147.27     43.22 o
  -3   1   1     7429.94     7893.28    107.04 o
  -2   1   1       70.46       34.61      1.90 o
   0   1   1     1292.57     1124.07     13.58 o
   1   1   1      107.87       99.77      1.92 o
   2   1   1     3565.54     3832.48     46.61 o
   3   1   1      305.41      267.04      6.38 o
   4   1   1      920.87      806.63     24.58 o
   5   1   1        2.79        8.40      2.43 o
   6   1   1     4043.06     4218.28     96.82 o
   7   1   1     3245.55     3171.45     68.41 o
   8   1   1     1210.73     1154.32     30.63 o
   9   1   1      907.88      876.67     26.30 o
  10   1   1      136.37      140.91     11.33 o
  11   1   1       94.47       95.88     10.42 o
  12   1   1      434.30      396.07     19.56 o
 -13   2   1       34.08       37.88      9.07 o
 -12   2   1      559.61      537.68     22.01 o
 -11   2   1       75.43       73.89      8.95 o
 -10   2   1     1861.32     1862.40     35.20 o
  -9   2   1      325.28      345.21     10.81 o
  -8   2   1      295.65      312.44      9.56 o
  -7   2   1     2404.67     2408.55     35.34 o
  -6   2   1     5552.34     6296.56     85.09 o
  -5   2   1     4943.53     5095.80     68.92 o
  -4   2   1     1477.02     1531.23     22.30 o
  -3   2   1     8839.43     8874.74    116.73 o
  -1   2   1      867.22      976.89     15.92 o
   0   2   1     1206.23     1248.50     19.86 o
   1   2   1      736.21      757.80     11.44 o
   2   2   1     4471.98     4507.18     53.74 o
   3   2   1     5273.51     5416.33     74.30 o
   4   2   1      124.25       99.73      4.85 o
   5   2   1     1306.55     1321.29     25.36 o
   6   2   1      456.35      371.66     11.06 o
   7   2   1      361.71      341.20     13.35 o
   8   2   1     1033.67     1017.69     48.90 o
   9   2   1      696.13      659.04     22.24 o
  10   2   1      442.12      435.49     23.17 o
  11   2   1      201.64      212.05     35.15 o
 -13   3   1        2.95        2.49      7.40 o
 -12   3   1      654.76      654.94     24.37 o
 -11   3   1        5.52        0.68      4.94 o
 -10   3   1     1120.83     1099.60     26.23 o
  -9   3   1      396.89      381.59     11.34 o
  -8   3   1      592.50      635.40     15.43 o
  -7   3   1      935.61      873.97     15.32 o
  -6   3   1     1402.17     1361.96     23.77 o
  -5   3   1      323.03      288.95      6.48 o
  -4   3   1        1.91       25.68      6.32 o
  -2   3   1     2810.42     2823.40     44.22 o
  -1   3   1     2896.27     3081.02     47.75 o
   0   3   1    10660.62    10595.50    135.36 o
   1   3   1      902.25      833.48     12.52 o
   2   3   1      777.10      792.84     11.11 o
   3   3   1      380.64      284.38      6.32 o
   4   3   1     2843.51     2903.80     42.06 o
   5   3   1     3220.64     3297.61     56.40 o
   6   3   1      461.66      413.44     12.04 o
   7   3   1     2191.90     2169.68     41.38 o
   8   3   1       12.84       23.13      5.69 o
   9   3   1       11.72        2.13      4.67 o
  10   3   1     1671.68     1632.90     43.45 o
  11   3   1        0.71       -2.05      5.75 o
 -13   4   1       62.30       38.58      9.37 o
 -12   4   1      391.93      344.59     17.50 o
 -11   4   1        2.97       -2.38      4.78 o
 -10   4   1      205.36      197.28     12.19 o
  -9   4   1      793.70      668.08     12.93 o
  -8   4   1     1575.57     1586.08     24.46 o
  -7   4   1      974.74     1074.75     18.12 o
  -6   4   1     1790.91     1786.89     26.90 o
  -5   4   1     1959.20     1989.17     29.03 o
  -4   4   1     2740.99     2859.02     45.85 o
  -3   4   1     4265.89     4029.58     62.91 o
  -2   4   1      203.16      168.57      4.73 o
  -1   4   1     1856.63     1898.94     26.21 o
   0   4   1      676.17      673.39     12.38 o
   1   4   1     5567.00     5485.84     64.48 o
   2   4   1     1277.88     1418.89     18.86 o
   3   4   1     3103.60     3111.99     49.16 o
   4   4   1      117.91       98.80      9.05 o
   5   4   1     5022.35     4945.84     82.23 o
   6   4   1     3873.75     3790.44     65.45 o
   7   4   1      916.20      852.86     20.52 o
   8   4   1      185.00      144.23      9.02 o
   9   4   1      352.88      339.28     18.47 o
  10   4   1     1641.80     1546.40     42.08 o
  11   4   1      145.35      128.38     12.62 o
 -13   5   1      757.89      799.82     28.64 o
 -12   5   1      867.96      879.84     28.89 o
 -11   5   1      394.33      355.32     16.31 o
 -10   5   1      452.23      458.28     19.56 o
  -9   5   1      750.76      792.62     14.91 o
  -8   5   1     1759.84     1770.13     24.29 o
  -7   5   1       75.28       99.55      3.97 o
  -6   5   1      860.91      853.05     14.87 o
  -5   5   1      904.53      957.26     22.01 o
  -4   5   1    17371.43    17416.90    262.73 o
  -3   5   1     2912.74     2675.44     43.24 o
  -2   5   1     3597.12     3445.76     54.41 o
  -1   5   1     2984.62     3054.31     41.27 o
   0   5   1     3998.99     3865.51     46.32 o
   1   5   1     7912.40     7397.92     86.72 o
   2   5   1       90.03       64.98      4.66 o
   3   5   1     4117.24     4247.11     60.27 o
   4   5   1      476.40      549.82     11.24 o
   5   5   1     5163.35     5324.68     88.61 o
   6   5   1      480.84      494.64     14.25 o
   7   5   1      511.15      469.28     14.38 o
   8   5   1       38.72       18.72      4.82 o
   9   5   1      439.05      431.99     18.52 o
  10   5   1     1402.29     1451.72     64.94 o
 -13   6   1     1711.03     1802.47     48.90 o
 -12   6   1      677.92      718.48     30.51 o
 -11   6   1      251.08      236.08     12.53 o
 -10   6   1      482.23      560.24     15.33 o
  -9   6   1      206.50      254.63      7.84 o
  -8   6   1     7026.06     6846.98     91.83 o
  -7   6   1      921.06      934.44     16.01 o
  -6   6   1     1355.53     1406.05     21.81 o
  -5   6   1       44.70       32.73      2.69 o
  -4   6   1    13478.46    13424.78    172.99 o
  -3   6   1      690.89      626.00     11.03 o
  -2   6   1       62.05       23.94      2.17 o
  -1   6   1     5912.68     5628.87     66.84 o
   0   6   1     1983.56     1959.28     29.78 o
   1   6   1    10429.78    10655.88    124.31 o
   2   6   1     1855.14     2003.10     26.58 o
   3   6   1     1553.99     1678.72     26.64 o
   4   6   1        9.99       17.29      2.67 o
   5   6   1     3719.49     3555.47     61.98 o
   6   6   1      221.98      172.19      8.85 o
   7   6   1       45.56       49.36      5.88 o
   8   6   1      510.28      516.86     16.51 o
   9   6   1      709.31      686.35     55.72 o
  10   6   1      585.00      533.04     22.51 o
 -13   7   1     1157.19     1248.57     67.48 o
 -12   7   1      564.36      571.27     22.67 o
 -11   7   1       14.29       31.34      5.33 o
 -10   7   1     1033.27     1050.00     21.58 o
  -9   7   1     1357.35     1337.36     25.54 o
  -8   7   1     1616.20     1535.17     28.11 o
  -7   7   1        3.36       12.97      2.53 o
  -6   7   1     3785.30     3828.05     52.90 o
  -5   7   1      190.77      181.90      5.60 o
  -4   7   1    13655.87    13749.55    177.63 o
  -3   7   1     2081.57     2039.61     34.24 o
  -2   7   1      952.71      939.21     15.47 o
  -1   7   1     2051.34     1868.05     24.60 o
   0   7   1      694.38      589.46     10.90 o
   1   7   1     2684.84     2781.49     39.54 o
   2   7   1        0.63       14.55      5.87 o
   3   7   1     2274.86     2266.32     35.08 o
   4   7   1      118.77      117.31      7.03 o
   5   7   1     1379.84     1372.58     35.56 o
   6   7   1        3.50        6.74      3.77 o
   7   7   1       34.50       34.07      5.47 o
   8   7   1      464.35      475.17     23.22 o
   9   7   1      614.86      616.04     19.74 o
 -13   8   1      801.63      813.77     40.64 o
 -12   8   1      126.66       92.57     14.93 o
 -11   8   1       37.91       39.57      8.82 o
 -10   8   1     2024.47     1921.54     34.92 o
  -9   8   1     2592.90     2555.20     43.84 o
  -8   8   1      590.42      663.40     15.51 o
  -7   8   1      134.64      145.13      8.41 o
  -6   8   1      628.35      691.29     13.32 o
  -5   8   1      239.75      240.82      6.86 o
  -4   8   1     3237.98     3142.36     44.23 o
  -3   8   1        7.66       13.35      2.67 o
  -2   8   1     1494.65     1548.92     21.41 o
  -1   8   1      404.85      420.78      9.06 o
   0   8   1     2354.17     2114.20     31.04 o
   1   8   1      104.42       94.27      4.61 o
   2   8   1       81.35       98.94      4.85 o
   3   8   1     1179.04     1205.54     28.20 o
   4   8   1       82.80       82.04      6.42 o
   5   8   1      358.01      341.46     12.03 o
   6   8   1      132.35       99.10     14.28 o
   7   8   1      145.38      128.63      9.18 o
   8   8   1       10.66        2.33      4.86 o
   9   8   1      615.27      633.20     20.53 o
 -13   9   1      676.61      652.53     35.90 o
 -12   9   1       11.64       11.78      9.67 o
 -11   9   1      323.13      306.28     24.35 o
 -10   9   1        2.63        3.33      3.83 o
  -9   9   1      149.19      160.85     10.18 o
  -8   9   1     1079.69     1112.01     22.75 o
  -7   9   1      124.26      133.02      6.25 o
  -6   9   1      333.33      337.18      8.82 o
  -5   9   1      236.90      226.19      6.96 o
  -4   9   1     1217.70     1228.05     20.40 o
  -3   9   1       25.39       33.63      2.89 o
  -2   9   1     3513.29     3310.27     42.11 o
  -1   9   1        0.60        2.92      1.98 o
   0   9   1     3219.83     3108.29     44.24 o
   1   9   1      171.94      203.98      7.67 o
   2   9   1      822.77      839.68     14.40 o
   3   9   1     1563.37     1566.00     31.72 o
   4   9   1     1224.79     1096.98     24.89 o
   5   9   1      356.18      331.53     12.41 o
   6   9   1      177.88      169.63     15.29 o
   7   9   1      479.89      489.04     16.77 o
   8   9   1      189.23      214.80     14.79 o
 -12  10   1      341.77      333.10     24.96 o
 -11  10   1     1687.21     1763.26     34.11 o
 -10  10   1       42.37       39.71      5.32 o
  -9  10   1      349.15      334.96     13.62 o
  -8  10   1        2.42        4.77      3.34 o
  -7  10   1     2022.20     2070.02     32.47 o
  -6  10   1     2877.12     2797.52     41.46 o
  -5  10   1      891.63      805.05     13.90 o
  -4  10   1     1277.98     1253.38     31.72 o
  -3  10   1      143.21      146.68      7.90 o
  -2  10   1     4594.29     4416.80     61.36 o
  -1  10   1      897.06      877.78     18.65 o
   0  10   1      556.97      594.65     12.45 o
   1  10   1      104.96       96.48      5.46 o
   2  10   1     2717.64     2581.78     39.94 o
   3  10   1     1223.35     1170.06     26.20 o
   4  10   1     1222.34     1195.86     27.22 o
   5  10   1       24.21       39.99      5.82 o
   6  10   1      201.00      187.64     10.71 o
   7  10   1     1502.19     1534.47     35.21 o
   8  10   1        1.19       -0.37      6.61 o
 -12  11   1        0.47        7.08      6.39 o
 -11  11   1     1694.88     1828.37     35.72 o
 -10  11   1       50.06       91.62      7.39 o
  -9  11   1      633.44      626.63     22.81 o
  -8  11   1       42.10       57.23      7.04 o
  -7  11   1     1185.28     1213.08     19.60 o
  -6  11   1     2344.45     2238.45     31.31 o
  -5  11   1     1264.66     1239.87     19.54 o
  -4  11   1      536.74      548.18     11.04 o
  -3  11   1      546.01      514.91     11.83 o
  -2  11   1     2807.93     2678.71     40.01 o
  -1  11   1       11.68       13.74      3.02 o
   0  11   1     1232.02     1192.19     24.18 o
   1  11   1     1518.17     1573.95     26.56 o
   2  11   1     3025.03     2974.76     54.72 o
   3  11   1      601.82      614.91     17.69 o
   4  11   1      372.81      380.10     30.49 o
   5  11   1      290.58      279.53     12.33 o
   6  11   1      292.70      320.67     14.08 o
   7  11   1      833.38      909.35     32.57 o
 -12  12   1      428.92      535.52     47.68 o
 -11  12   1     1781.36     1972.29     38.54 o
 -10  12   1       45.96       44.46      6.03 o
  -9  12   1     1082.00     1076.90     24.21 o
  -8  12   1      174.55      206.20      9.63 o
  -7  12   1     1713.31     1732.03     26.14 o
  -6  12   1      193.24      178.63      8.83 o
  -5  12   1        1.66       -2.50      2.50 o
  -4  12   1     2340.24     2259.14     35.36 o
  -3  12   1     1312.09     1188.16     25.98 o
  -2  12   1     1964.03     1799.45     29.34 o
  -1  12   1       25.33       21.67      4.18 o
   0  12   1      876.47      877.38     19.95 o
   1  12   1       40.05       58.27      7.86 o
   2  12   1     3767.58     3828.44     68.82 o
   3  12   1      137.52      158.66     17.19 o
   4  12   1       16.37       12.31      5.39 o
   5  12   1      303.17      307.67     17.36 o
   6  12   1      272.24      314.23     28.65 o
 -11  13   1      281.59      339.16     13.48 o
 -10  13   1        9.39        1.83      4.48 o
  -9  13   1      571.42      549.47     16.42 o
  -8  13   1      128.46      127.10      8.65 o
  -7  13   1     1491.65     1424.55     29.44 o
  -6  13   1      567.27      566.20     13.75 o
  -5  13   1       36.20       35.33      4.35 o
  -4  13   1     1376.04     1381.34     35.43 o
  -3  13   1     1077.66     1054.43     20.23 o
  -2  13   1       15.91       19.12      3.63 o
  -1  13   1      431.50      421.87     13.08 o
   0  13   1      184.05      182.18     12.49 o
   1  13   1      525.99      563.70     16.42 o
   2  13   1     1230.92     1223.35     28.80 o
   3  13   1        1.69       -1.21      4.00 o
   4  13   1       13.23       12.40      5.16 o
   5  13   1        6.97        5.35      5.19 o
 -11  14   1       18.12       14.69      5.52 o
 -10  14   1        0.37        0.74      4.55 o
  -9  14   1      889.55      914.15     22.94 o
  -8  14   1      299.61      295.40     11.99 o
  -7  14   1      559.16      580.76     16.80 o
  -6  14   1      501.37      492.72     13.07 o
  -5  14   1      750.62      777.07     17.14 o
  -4  14   1       16.64       21.80      4.13 o
  -3  14   1      788.68      785.17     21.38 o
  -2  14   1        0.67       -1.15      2.85 o
  -1  14   1        3.87        4.90      4.82 o
   0  14   1      848.67      763.45     43.02 o
   1  14   1     1625.21     1773.67     46.38 o
   2  14   1      106.28       76.21     10.24 o
   3  14   1        8.96        9.14      7.16 o
   4  14   1      148.50      132.54     10.53 o
 -10  15   1       51.37       72.25      9.78 o
  -9  15   1      318.87      317.82     13.09 o
  -8  15   1      850.71      904.61     23.15 o
  -7  15   1      571.79      571.58     18.23 o
  -6  15   1       17.32       15.84      6.48 o
  -5  15   1      360.33      373.69     11.47 o
  -4  15   1      343.28      307.45     10.61 o
  -3  15   1      784.77      728.15     16.86 o
  -2  15   1       15.38       25.28      6.08 o
  -1  15   1      233.21      293.67     14.74 o
   0  15   1      179.09      246.13     14.60 o
   1  15   1      685.01      639.53     24.15 o
   2  15   1      237.42      273.99     13.24 o
   3  15   1       49.28       59.76      8.23 o
  -9  16   1        2.43       -0.47      5.10 o
  -8  16   1      171.78      131.99     10.09 o
  -7  16   1      577.23      562.86     17.78 o
  -6  16   1       37.41       46.12      6.78 o
  -5  16   1      926.97      965.42     20.89 o
  -4  16   1       23.96       25.91      5.03 o
  -3  16   1     1087.91     1131.84     54.56 o
  -2  16   1       45.77       60.69      8.94 o
  -1  16   1     1487.53     1600.46     41.83 o
   0  16   1        6.57       15.27      7.15 o
   1  16   1      170.37      143.74     10.88 o
   2  16   1      919.60      889.97     25.51 o
  -8  17   1       66.25       41.98      7.12 o
  -7  17   1      933.04      927.99     24.52 o
  -6  17   1      485.93      498.67     17.80 o
  -5  17   1      933.48     1007.73     25.47 o
  -4  17   1        2.74       14.91      6.78 o
  -3  17   1      792.59      812.00     27.01 o
  -2  17   1       72.42       97.71     11.07 o
  -1  17   1     1349.11     1432.12     41.67 o
   0  17   1       59.52       68.57     22.06 o
   1 -17   2      523.43      631.20     34.71 o
   3 -17   2      524.76      636.31     34.15 o
   4 -17   2      337.00      358.56     25.86 o
   5 -17   2     1415.13     1518.81     59.73 o
   6 -17   2       28.30       14.67     11.14 o
   7 -17   2      769.06      820.27     41.21 o
  -2 -16   2      323.16      400.27     25.30 o
  -1 -16   2      545.45      562.79     32.46 o
   0 -16   2      486.89      536.92     30.92 o
   1 -16   2      411.63      460.37     19.69 o
   2 -16   2        0.61       11.86      5.94 o
   3 -16   2     2684.10     2700.44     89.88 o
   4 -16   2        0.93       15.97      9.90 o
   5 -16   2     1620.02     1656.56     62.50 o
   6 -16   2       17.66       38.14     11.66 o
   7 -16   2      111.96      146.52     17.90 o
   8 -16   2      637.74      676.40     25.17 o
  -4 -15   2      609.44      644.14     26.02 o
  -3 -15   2      467.01      485.46     21.92 o
  -2 -15   2      806.14      918.13     30.68 o
  -1 -15   2     1778.99     1969.32     70.52 o
   0 -15   2      135.56      145.36     11.74 o
   1 -15   2      938.20      942.70     28.74 o
   2 -15   2       26.85       29.85      6.76 o
   3 -15   2     1448.54     1390.92     37.29 o
   4 -15   2       86.82       88.13     13.54 o
   5 -15   2       37.81       58.83      8.19 o
   6 -15   2      152.42      166.82     10.27 o
   7 -15   2      962.20      909.91     22.93 o
   8 -15   2       99.78      104.19     10.90 o
   9 -15   2      228.99      250.85     15.12 o
  -5 -14   2       40.13       34.05      8.44 o
  -4 -14   2      178.29      186.86     20.22 o
  -3 -14   2      235.33      288.34     16.12 o
  -2 -14   2     1107.77     1081.73     32.95 o
  -1 -14   2     1094.52     1064.87     44.36 o
   0 -14   2      186.00      200.39     12.11 o
   1 -14   2     1443.40     1438.70     37.45 o
   2 -14   2      243.86      251.99     13.59 o
   3 -14   2      695.03      723.05     23.23 o
   4 -14   2       18.37       27.15      6.02 o
   5 -14   2        6.19       -0.96      3.69 o
   6 -14   2       18.78       21.11      4.90 o
   7 -14   2      394.32      396.47     13.67 o
   8 -14   2        0.52        8.25      4.43 o
   9 -14   2      102.01       92.87     11.10 o
  10 -14   2       51.00       55.99      8.89 o
  -6 -13   2      598.87      635.78     30.95 o
  -5 -13   2      197.23      176.50     14.30 o
  -4 -13   2      496.13      503.00     21.26 o
  -3 -13   2       22.02       23.35      5.13 o
  -2 -13   2      784.27      806.76     32.07 o
  -1 -13   2      111.87       98.96     11.37 o
   0 -13   2        5.92        9.60      4.79 o
   1 -13   2      221.63      225.83     21.54 o
   2 -13   2      843.16      859.45     54.07 o
   3 -13   2      651.50      651.90     16.94 o
   4 -13   2        7.24       19.11      3.58 o
   5 -13   2      730.15      669.02     17.41 o
   6 -13   2      128.51      148.07      9.08 o
   7 -13   2     1704.29     1736.91     34.27 o
   8 -13   2      121.33      121.94     12.05 o
   9 -13   2      324.22      296.97     15.16 o
  10 -13   2       11.11        4.97      6.15 o
  11 -13   2      878.00     1008.02     46.35 o
  -7 -12   2     1045.15     1065.74     35.10 o
  -6 -12   2      254.55      230.91     15.75 o
  -5 -12   2        0.61        8.60      5.94 o
  -4 -12   2      851.00      886.45     22.68 o
  -3 -12   2      107.55       89.31      7.36 o
  -2 -12   2     1459.24     1414.92     36.17 o
  -1 -12   2       50.93       48.55      6.59 o
   0 -12   2      525.91      554.60     19.51 o
   1 -12   2     1742.30     1686.69     40.54 o
   2 -12   2     6785.67     6589.57    104.51 o
   3 -12   2      308.94      287.68     10.32 o
   4 -12   2      173.15      188.41      7.23 o
   5 -12   2      312.78      264.26     10.08 o
   6 -12   2     1915.96     1943.94     36.37 o
   7 -12   2     2304.79     2262.62     41.28 o
   8 -12   2      149.62      161.68      9.21 o
   9 -12   2      508.38      566.45     16.03 o
  10 -12   2        8.03        3.49      5.73 o
  11 -12   2     1422.43     1500.46     59.37 o
  -8 -11   2      119.88      130.43     16.47 o
  -7 -11   2     1184.03     1176.19     36.32 o
  -6 -11   2      490.61      492.76     20.73 o
  -5 -11   2      114.35      107.27     11.05 o
  -4 -11   2      506.84      483.04     17.75 o
  -3 -11   2     1111.16     1154.89     22.07 o
  -2 -11   2     5346.34     5205.07    106.12 o
  -1 -11   2     1198.44     1099.48     28.98 o
   0 -11   2     1049.81      971.20     26.23 o
   1 -11   2     1073.76      982.99     46.97 o
   2 -11   2     2453.72     2359.30     44.39 o
   3 -11   2     2116.01     2012.46     31.53 o
   4 -11   2      507.29      458.96     11.07 o
   5 -11   2     1697.45     1575.65     26.05 o
   6 -11   2     1250.31     1284.57     28.25 o
   7 -11   2      168.96      180.30      8.39 o
   8 -11   2       60.91       59.36      5.80 o
   9 -11   2     1551.80     1479.16     29.47 o
  10 -11   2       23.67       36.97     15.90 o
  11 -11   2     1182.35     1115.96     47.84 o
  -8 -10   2      169.08      178.88     15.78 o
  -7 -10   2      949.52      877.64     29.44 o
  -6 -10   2      797.12      809.75     28.56 o
  -5 -10   2      478.29      499.11     15.36 o
  -4 -10   2      620.74      613.70     16.88 o
  -3 -10   2      464.11      477.38     11.91 o
  -2 -10   2     3328.09     3341.59     70.56 o
  -1 -10   2      500.15      513.47     16.56 o
   0 -10   2     4855.23     4614.87     93.45 o
   1 -10   2        2.91        6.70      2.67 o
   2 -10   2     2265.05     2084.28     31.76 o
   3 -10   2     1835.99     1715.53     27.10 o
   4 -10   2     1583.42     1633.31     26.07 o
   5 -10   2      868.53      859.71     16.17 o
   6 -10   2      249.32      270.97     13.38 o
   7 -10   2      688.47      639.41     15.67 o
   8 -10   2        0.93       11.78      3.77 o
   9 -10   2     1932.60     1842.18     38.77 o
  10 -10   2       82.04       69.46      7.97 o
  11 -10   2      155.15      165.94     18.45 o
  12 -10   2       42.88       32.92     12.15 o
  -9  -9   2      519.74      502.45     35.82 o
  -8  -9   2      113.08       86.15     10.57 o
  -7  -9   2      423.35      430.09     19.03 o
  -6  -9   2     2514.12     2508.13     47.91 o
  -5  -9   2     1176.61     1211.81     31.50 o
  -4  -9   2     2581.36     2717.55     42.45 o
  -3  -9   2     1140.68     1018.61     19.02 o
  -2  -9   2      495.30      479.13     15.52 o
  -1  -9   2       96.88       84.95      6.81 o
   0  -9   2     2804.52     2645.62     56.23 o
   1  -9   2       92.68      103.62      5.68 o
   2  -9   2      483.90      474.05     10.20 o
   3  -9   2      434.48      396.01     10.16 o
   4  -9   2     1603.95     1612.53     25.24 o
   5  -9   2       56.15       59.41      3.99 o
   6  -9   2       36.56       51.73      4.62 o
   7  -9   2     1385.03     1210.43     23.77 o
   8  -9   2      326.25      296.72      9.90 o
   9  -9   2      381.40      410.69     14.41 o
  10  -9   2       91.62      108.51     14.07 o
  11  -9   2        0.84        6.58      8.35 o
  12  -9   2        0.45       -6.80      8.27 o
 -10  -8   2        3.62       -0.13      7.32 o
  -9  -8   2      713.04      677.67     25.73 o
  -8  -8   2      123.34       89.42     18.13 o
  -7  -8   2      339.14      377.48     13.30 o
  -6  -8   2     1628.49     1755.23     44.70 o
  -5  -8   2     1651.10     1642.21     32.76 o
  -4  -8   2      132.06      120.69      5.99 o
  -3  -8   2      560.67      593.24     12.53 o
  -2  -8   2     2088.94     1948.75     60.27 o
  -1  -8   2     1581.67     1678.53     37.53 o
   0  -8   2     3610.02     3681.01     74.39 o
   1  -8   2       75.24       78.93      5.03 o
   2  -8   2     1854.97     1935.72     28.77 o
   3  -8   2       86.01       93.20      4.29 o
   4  -8   2     1905.30     1656.06     25.24 o
   5  -8   2       20.45       25.40      2.77 o
   6  -8   2      115.15       94.32      5.61 o
   7  -8   2      463.37      467.59     11.99 o
   8  -8   2     2087.50     2118.45     36.71 o
   9  -8   2      290.93      286.50     12.50 o
  10  -8   2      249.75      234.21     18.21 o
  11  -8   2        8.73       21.72      8.94 o
  12  -8   2      564.30      589.05     32.35 o
 -10  -7   2      302.52      332.84     30.31 o
  -9  -7   2      630.52      720.30     25.91 o
  -8  -7   2       86.57      128.95      8.96 o
  -7  -7   2      270.28      216.77     17.60 o
  -6  -7   2      342.43      307.54     13.99 o
  -5  -7   2     4656.61     4805.38     74.04 o
  -4  -7   2      184.39      180.91     11.99 o
  -3  -7   2      634.61      635.87     18.31 o
  -2  -7   2      891.09      901.80     22.51 o
  -1  -7   2     4459.40     4374.45     86.74 o
   0  -7   2     2175.81     2293.13     47.88 o
   1  -7   2      661.93      554.66     12.04 o
   2  -7   2     1974.45     1790.55     26.34 o
   3  -7   2      562.75      496.80      9.67 o
   4  -7   2     3834.93     3761.40     51.44 o
   5  -7   2      515.63      547.00     10.51 o
   6  -7   2     1477.09     1441.95     22.28 o
   7  -7   2        5.54       10.97      2.90 o
   8  -7   2     2911.51     2978.41     48.50 o
   9  -7   2       16.40       23.90      5.00 o
  10  -7   2      536.38      489.32     19.12 o
  11  -7   2      112.53      119.18     12.73 o
  12  -7   2     1881.12     1788.39     52.07 o
 -11  -6   2      412.81      394.91     20.23 o
 -10  -6   2     1898.50     1854.94     49.25 o
  -9  -6   2      839.15      798.64     26.76 o
  -8  -6   2      173.17      134.44      8.82 o
  -7  -6   2       53.91       56.27      5.91 o
  -6  -6   2     1325.82     1320.09     28.84 o
  -5  -6   2      854.70      835.38     18.53 o
  -4  -6   2      837.58      849.77     24.05 o
  -3  -6   2     4321.85     4579.46     64.89 o
  -2  -6   2      219.38      285.21     10.87 o
  -1  -6   2     3712.63     3187.40     64.01 o
   0  -6   2     6100.12     5784.10    111.61 o
   1  -6   2      851.57      939.78     18.16 o
   2  -6   2     1422.45     1271.34     19.18 o
   3  -6   2     7773.46     7443.16     97.20 o
   4  -6   2     5446.77     5314.79     70.52 o
   5  -6   2       27.00       50.87      3.10 o
   6  -6   2     2665.29     2449.95     30.99 o
   7  -6   2      626.55      549.18     11.04 o
   8  -6   2     4877.52     4741.92     85.04 o
   9  -6   2      215.04      213.52      8.84 o
  10  -6   2      307.87      324.61     15.54 o
  11  -6   2     1051.21     1079.39     32.37 o
  12  -6   2      780.28      749.58     27.18 o
 -11  -5   2       48.89       50.05      9.48 o
 -10  -5   2     1080.97     1051.98     59.77 o
  -9  -5   2      518.25      482.94     27.98 o
  -8  -5   2        5.96        4.84      5.26 o
  -7  -5   2     3664.58     3796.25     66.32 o
  -6  -5   2     1342.41     1298.12     22.59 o
  -5  -5   2     4834.89     4965.26     71.34 o
  -4  -5   2     1733.78     1750.50     27.35 o
  -3  -5   2     3492.74     3390.31     48.65 o
  -2  -5   2       70.59       65.10      4.62 o
  -1  -5   2     6151.81     6009.01    115.35 o
   0  -5   2     3191.02     3090.02     61.04 o
   1  -5   2     2647.35     2608.33     35.64 o
   2  -5   2     1232.07     1194.88     17.73 o
   3  -5   2    12115.96    12136.79    155.84 o
   4  -5   2     3402.03     3228.51     43.59 o
   5  -5   2        1.65       13.94      1.67 o
   6  -5   2     3688.07     3682.53     50.41 o
   7  -5   2      850.00      809.81     14.10 o
   8  -5   2     4644.06     4509.06     73.52 o
   9  -5   2      825.17      857.05     36.10 o
  10  -5   2       17.14       12.88      5.81 o
  11  -5   2      365.73      365.24     17.25 o
  12  -5   2      659.82      666.64     25.24 o
 -11  -4   2        0.36       -5.36      5.36 o
 -10  -4   2      772.86      782.05     26.52 o
  -9  -4   2     1456.66     1440.32     60.77 o
  -8  -4   2      679.82      651.30     21.53 o
  -7  -4   2     1861.62     1849.88     43.74 o
  -6  -4   2     1023.93     1050.32     21.44 o
  -5  -4   2     5118.16     5213.70     73.59 o
  -4  -4   2      139.74      145.93      4.93 o
  -3  -4   2     2706.82     2602.62     37.69 o
  -2  -4   2      209.60      226.40      7.63 o
  -1  -4   2     3765.59     3552.85     69.23 o
   0  -4   2     3731.31     3666.93     70.89 o
   1  -4   2        3.93       17.84      1.70 o
   2  -4   2      662.01      538.88      8.84 o
   3  -4   2     1943.12     2100.48     28.68 o
   4  -4   2     1052.43      975.53     12.14 o
   5  -4   2      415.04      481.29      8.86 o
   6  -4   2     5635.37     5852.67     77.46 o
   7  -4   2        8.93        5.22      2.42 o
   8  -4   2      739.29      778.55     16.90 o
   9  -4   2       17.00       13.81      5.18 o
  10  -4   2      320.44      329.00     15.52 o
  11  -4   2      279.94      292.98     15.67 o
  12  -4   2      302.01      309.38     27.73 o
 -12  -3   2      396.01      431.86     20.89 o
 -11  -3   2        0.49       -5.23      5.23 o
 -10  -3   2      671.81      658.31     23.47 o
  -9  -3   2     3168.95     3061.19     68.58 o
  -8  -3   2       37.38       60.12      7.30 o
  -7  -3   2      230.40      281.68     18.42 o
  -6  -3   2      800.03      804.90     16.15 o
  -5  -3   2     4968.85     4938.79     69.54 o
  -4  -3   2      773.32     1005.95     19.17 o
  -3  -3   2     2157.56     2192.42     31.80 o
  -2  -3   2      640.29      605.70     11.66 o
  -1  -3   2     2078.86     1734.32     34.95 o
   1  -3   2      949.97     1127.36     22.98 o
   2  -3   2     2127.36     2328.18     36.42 o
   3  -3   2     5956.83     6086.06     79.01 o
   4  -3   2     2961.09     2849.18     38.41 o
   5  -3   2       44.53       51.75      3.86 o
   6  -3   2      381.88      386.99      9.45 o
   7  -3   2      632.44      580.25     12.95 o
   8  -3   2      272.34      248.32      8.19 o
   9  -3   2      236.73      276.98     13.34 o
  10  -3   2     2128.47     2134.64     75.87 o
  11  -3   2      921.36      884.13     28.34 o
  12  -3   2      397.95      381.39     24.04 o
 -12  -2   2      360.42      301.50     17.17 o
 -11  -2   2       28.81       25.99      7.27 o
 -10  -2   2      999.18     1029.18     30.50 o
  -9  -2   2      358.47      422.30     24.10 o
  -8  -2   2      998.67      904.53     25.68 o
  -7  -2   2       37.19       24.30      4.52 o
  -6  -2   2     1487.86     1642.56     31.45 o
  -5  -2   2     4567.42     4945.72     87.23 o
  -4  -2   2     3850.79     4022.78     56.40 o
  -3  -2   2     1650.73     1618.62     23.80 o
  -2  -2   2     4342.04     4459.13     71.71 o
   0  -2   2     5009.57     4778.60    194.17 o
   2  -2   2       49.91       40.73      3.70 o
   3  -2   2      209.13      163.09      4.13 o
   4  -2   2      625.66      723.90     13.61 o
   5  -2   2     5187.87     5111.05     79.58 o
   6  -2   2        2.16        1.09      2.30 o
   7  -2   2     1880.50     1975.40     34.10 o
   8  -2   2     1186.43     1161.26     57.99 o
   9  -2   2     1246.68     1190.57     31.94 o
  10  -2   2     1318.96     1277.58     35.07 o
  11  -2   2      450.15      421.05     18.48 o
  12  -2   2      470.79      450.71     20.38 o
 -12  -1   2       55.25       47.15     10.06 o
 -11  -1   2       40.03       16.78      7.08 o
 -10  -1   2      582.36      572.93     15.86 o
  -9  -1   2      152.22      154.35      8.17 o
  -8  -1   2     2231.35     2313.84     48.94 o
  -7  -1   2        1.24        4.09      2.51 o
  -6  -1   2     2668.67     2675.59     45.41 o
  -5  -1   2     3087.61     3238.28     53.13 o
  -4  -1   2     8320.83     8843.56    137.02 o
  -3  -1   2     7106.88     7976.24    124.71 o
  -2  -1   2       31.21       11.32      1.04 o
   1  -1   2      785.60      693.76     15.49 o
   2  -1   2     1160.73     1263.05     17.52 o
   3  -1   2     1831.42     1811.75     24.98 o
   4  -1   2       32.09       45.67      2.60 o
   5  -1   2    17677.57    18737.43    245.14 o
   6  -1   2       17.71       29.74      4.23 o
   7  -1   2       16.27       11.80      5.03 o
   8  -1   2     5365.35     5276.70    107.36 o
   9  -1   2     2438.61     2368.28     54.74 o
  10  -1   2     2308.41     2206.19     52.96 o
  11  -1   2       12.88        9.05      6.05 o
  12  -1   2      856.22      837.45     28.97 o
 -13   0   2      516.91      536.72     39.62 o
 -12   0   2      383.24      378.60     28.48 o
 -11   0   2      164.56      132.50     11.63 o
 -10   0   2     1459.43     1455.43     46.80 o
  -9   0   2      473.76      537.23     20.92 o
  -8   0   2     1383.62     1445.38     27.66 o
  -7   0   2      726.50      875.76     15.57 o
  -6   0   2     6799.55     6878.28    108.76 o
  -5   0   2        0.45       -1.26      1.77 o
  -4   0   2    14868.56    15654.27    239.49 o
  -3   0   2     7354.57     7690.85    120.59 o
  -2   0   2     7118.43     6887.01    105.55 o
   0   0   2     4998.13     5704.68    109.49 o
   1   0   2     1925.61     2030.97     41.74 o
   2   0   2      219.35      218.33      4.10 o
   3   0   2     7676.19     7862.14    106.33 o
   4   0   2      116.51      142.88      3.33 o
   5   0   2     7447.72     8122.17    114.27 o
   6   0   2     1039.54     1144.03     20.72 o
   7   0   2     1258.01     1168.56     21.74 o
   8   0   2     1035.32      998.24     27.39 o
   9   0   2     3450.19     3306.89     72.44 o
  10   0   2      461.99      459.18     18.74 o
  11   0   2       27.49       14.04      6.60 o
  12   0   2      512.23      504.29     21.83 o
 -13   1   2      728.47      703.91     27.03 o
 -12   1   2     1798.39     1738.14     46.38 o
 -11   1   2      323.61      365.66     16.92 o
 -10   1   2      710.81      788.36     34.12 o
  -9   1   2      554.43      516.22     13.79 o
  -8   1   2     2949.00     2944.08     50.18 o
  -7   1   2      349.57      273.86     10.02 o
  -6   1   2     3534.43     3685.39     51.54 o
  -5   1   2        0.05        1.01      1.44 o
  -4   1   2     5917.11     5853.50     78.26 o
  -3   1   2     4341.61     4063.21     54.46 o
  -2   1   2      462.55      433.47      6.88 o
  -1   1   2     6203.29     6649.37     99.93 o
   0   1   2     6036.11     6292.77     96.50 o
   2   1   2      533.09      571.47      9.20 o
   3   1   2     6427.89     6823.61     92.91 o
   4   1   2     1077.84     1061.88     17.19 o
   5   1   2     2196.02     2181.59     32.06 o
   6   1   2     4751.28     4819.40    108.59 o
   7   1   2      106.89      118.24     10.40 o
   8   1   2      266.86      240.69     11.93 o
   9   1   2      390.42      343.94     26.75 o
  10   1   2      118.18       94.63      9.78 o
  11   1   2       24.28       17.75      6.70 o
 -13   2   2      500.46      571.27     24.12 o
 -12   2   2     1670.43     1690.79     45.27 o
 -11   2   2      507.19      487.53     25.74 o
 -10   2   2      396.20      384.92     12.23 o
  -9   2   2        8.64       13.52      3.68 o
  -8   2   2     4183.13     4214.68     59.58 o
  -7   2   2        0.78        5.37      2.01 o
  -6   2   2      918.48      862.84     14.68 o
  -5   2   2     3647.22     4337.55     66.72 o
  -4   2   2    16637.61    18267.04    238.75 o
  -3   2   2     5748.89     6098.22     80.78 o
  -2   2   2     5127.09     5290.56     80.63 o
  -1   2   2       13.10       21.20      1.55 o
   0   2   2     3076.00     3398.20     40.38 o
   2   2   2      338.30      378.84      6.41 o
   3   2   2     2594.03     2660.88     34.67 o
   4   2   2      830.96      755.45     15.80 o
   5   2   2     2251.90     2382.08     42.09 o
   6   2   2      269.62      263.57      9.18 o
   7   2   2      279.80      268.00     10.12 o
   8   2   2      339.59      352.98     14.57 o
   9   2   2      527.66      522.99     19.28 o
  10   2   2      260.07      234.56     14.28 o
  11   2   2      497.05      477.45     20.66 o
 -13   3   2      810.65      791.15     30.77 o
 -12   3   2      929.87      904.68     34.40 o
 -11   3   2      269.74      293.93     11.17 o
 -10   3   2      254.27      217.66     14.57 o
  -9   3   2      293.10      282.65     11.72 o
  -8   3   2     4231.49     4263.39     60.28 o
  -7   3   2      236.29      244.58      6.76 o
  -6   3   2     1073.83     1148.50     18.55 o
  -5   3   2     1980.13     1984.83     28.86 o
  -4   3   2     5790.01     5957.63     79.74 o
  -3   3   2     9051.09     9830.23    148.94 o
  -2   3   2     2073.33     1874.06     30.19 o
  -1   3   2       43.11       41.44      2.21 o
   0   3   2     1373.30     1333.76     18.97 o
   1   3   2    18710.44    19690.98    521.47 o
   2   3   2     4401.21     4292.88     57.90 o
   3   3   2     1452.06     1696.19     24.70 o
   4   3   2      157.95      128.81      5.55 o
   5   3   2      807.67      841.94     18.45 o
   6   3   2      142.11      128.58      7.31 o
   7   3   2     1385.76     1324.89     27.98 o
   8   3   2      505.13      485.71     17.91 o
   9   3   2     1334.38     1309.25     59.41 o
  10   3   2       83.64       65.57     15.73 o
  11   3   2      714.38      692.35     39.75 o
 -13   4   2      947.61      861.17     29.94 o
 -12   4   2      184.44      166.88     13.18 o
 -11   4   2       27.48       33.27      5.12 o
 -10   4   2        2.52        0.83      3.31 o
  -9   4   2     1102.22     1050.18     22.22 o
  -8   4   2     2304.65     2282.38     34.60 o
  -7   4   2      202.39      166.02      6.09 o
  -6   4   2     2126.57     2271.04     33.28 o
  -5   4   2     2791.54     2843.74     40.20 o
  -4   4   2     8804.48     8621.43    131.77 o
  -3   4   2       40.82       42.32      3.56 o
  -2   4   2     1748.18     1563.48     25.98 o
  -1   4   2      532.57      465.25     10.89 o
   0   4   2     4522.91     4354.98     67.20 o
   1   4   2     1786.31     1754.03     20.83 o
   2   4   2     2962.09     2790.34     34.78 o
   3   4   2      875.32      933.44     15.26 o
   4   4   2     1506.61     1531.60     28.86 o
   5   4   2     5139.17     5063.95     84.36 o
   6   4   2      334.14      336.09     11.19 o
   7   4   2     1981.14     1982.91     38.83 o
   8   4   2      683.07      670.04     18.62 o
   9   4   2     1477.03     1466.47     39.51 o
  10   4   2       47.17       47.62      8.27 o
 -13   5   2     1272.81     1248.69     37.63 o
 -12   5   2       20.09        5.99      6.32 o
 -11   5   2      240.73      230.34     10.11 o
 -10   5   2       98.49       81.08      4.97 o
  -9   5   2     1676.86     1679.24     31.91 o
  -8   5   2     2221.75     2156.05     33.11 o
  -7   5   2     4604.40     4590.00     64.15 o
  -6   5   2       94.60       67.93      4.40 o
  -5   5   2      668.24      596.40     12.87 o
  -4   5   2     5738.05     5675.91     88.38 o
  -3   5   2      902.98      787.12     15.08 o
  -2   5   2     5426.74     5419.55     83.94 o
  -1   5   2      100.68       94.81      3.93 o
   0   5   2    10130.40    10410.84    134.04 o
   1   5   2      241.47      329.79      6.17 o
   2   5   2     9474.47     9742.51    115.66 o
   3   5   2      299.49      325.78      8.56 o
   4   5   2     1542.36     1639.63     31.09 o
   5   5   2     2862.81     2884.49     51.34 o
   6   5   2      700.12      605.46     21.30 o
   7   5   2     1098.17     1023.11     23.97 o
   8   5   2      482.16      474.49     15.41 o
   9   5   2      706.59      709.23     25.10 o
  10   5   2       26.34       20.98      7.57 o
 -13   6   2     1262.02     1444.15     41.58 o
 -12   6   2      124.88      129.64     11.97 o
 -11   6   2      650.44      650.52     27.78 o
 -10   6   2       19.47       16.83      3.72 o
  -9   6   2     1606.69     1589.80     25.63 o
  -8   6   2     1651.13     1567.96     29.43 o
  -7   6   2     1392.44     1411.63     32.51 o
  -6   6   2     4158.84     4187.39     67.55 o
  -5   6   2     1399.22     1357.74     24.83 o
  -4   6   2     5287.85     5120.09     80.53 o
  -3   6   2      338.20      289.95     14.00 o
  -2   6   2      807.05      622.67     12.85 o
  -1   6   2      163.17      211.59      5.37 o
   0   6   2     4562.51     4473.36     53.78 o
   1   6   2      141.81      226.95      5.17 o
   2   6   2     3000.73     3096.54     40.32 o
   3   6   2      825.01      825.58     18.17 o
   4   6   2      613.15      578.09     15.22 o
   5   6   2      827.38      807.09     19.26 o
   6   6   2      374.37      369.74     17.94 o
   7   6   2      783.57      733.60     19.65 o
   8   6   2       15.63       11.77      4.75 o
   9   6   2      881.33      832.89     23.20 o
  10   6   2      206.92      183.77     14.77 o
 -13   7   2      633.55      683.08     36.84 o
 -12   7   2       14.46       21.18      9.93 o
 -11   7   2     2104.31     2149.13     95.28 o
 -10   7   2       22.91       20.44      4.43 o
  -9   7   2     2329.29     2405.52     64.67 o
  -8   7   2       36.44       41.67      3.88 o
  -7   7   2      428.36      442.90      9.95 o
  -6   7   2     7894.50     7705.65    120.29 o
  -5   7   2     1144.27     1117.07     21.55 o
  -4   7   2     1643.57     1707.32     25.66 o
  -3   7   2      115.04      179.41      5.35 o
  -2   7   2     2354.50     2253.77     32.27 o
  -1   7   2      487.94      494.80      8.65 o
   0   7   2     5984.22     6143.79     73.33 o
   1   7   2      787.51      762.97     12.07 o
   2   7   2     1009.50      944.29     18.97 o
   3   7   2     1460.71     1398.69     23.00 o
   4   7   2     1623.65     1567.44     31.26 o
   5   7   2       74.07       64.04      5.97 o
   6   7   2      936.50      964.13     29.31 o
   7   7   2      100.39       98.97      7.97 o
   8   7   2       50.27       32.47      6.16 o
   9   7   2      260.65      243.35     12.81 o
 -13   8   2      170.63      125.86     17.87 o
 -12   8   2       14.52       21.87      6.49 o
 -11   8   2      758.53      778.03     24.10 o
 -10   8   2        2.37       -2.34      3.56 o
  -9   8   2      195.19      213.91      8.52 o
  -8   8   2      246.47      261.78      7.98 o
  -7   8   2     1043.52     1027.41     18.09 o
  -6   8   2     1881.96     1730.17     26.89 o
  -5   8   2     1971.18     1913.28     28.93 o
  -4   8   2       17.69       25.04      2.70 o
  -3   8   2      163.44      161.32      7.36 o
  -2   8   2     4799.37     4537.17     61.62 o
  -1   8   2       39.91       27.05      2.42 o
   0   8   2     1165.58     1193.94     19.28 o
   1   8   2     1318.73     1353.55     19.42 o
   2   8   2      982.53      950.66     16.10 o
   3   8   2      136.87      109.20      5.61 o
   4   8   2      451.78      483.60     14.31 o
   5   8   2      363.54      344.30     12.34 o
   6   8   2     1033.84     1027.22     24.86 o
   7   8   2      103.24       91.17      8.04 o
   8   8   2      260.77      239.56     17.78 o
   9   8   2        2.30        1.77      6.86 o
 -13   9   2        3.11        4.77      9.49 o
 -12   9   2        6.45       13.91     12.92 o
 -11   9   2     1052.12     1075.19     23.59 o
 -10   9   2      683.98      667.50     16.77 o
  -9   9   2       59.66       42.01      6.51 o
  -8   9   2       86.63       92.65      6.90 o
  -7   9   2     2720.18     2667.22     39.67 o
  -6   9   2       17.29       20.15      7.22 o
  -5   9   2      596.52      536.80     13.05 o
  -4   9   2        0.58       12.55      2.39 o
  -3   9   2     1007.56      915.31     16.28 o
  -2   9   2     2831.42     2769.90     35.97 o
  -1   9   2     2475.60     2445.51     35.85 o
   0   9   2      133.65      127.87      5.17 o
   1   9   2     1077.09     1096.43     19.01 o
   2   9   2     5338.89     5327.84     74.98 o
   3   9   2      629.21      590.05     16.22 o
   4   9   2      738.34      712.88     18.87 o
   5   9   2      405.72      408.62     14.14 o
   6   9   2     1153.42     1193.37     28.19 o
   7   9   2      125.19      108.09      9.16 o
   8   9   2     1911.72     2034.02     43.84 o
 -13  10   2       37.87       27.93     12.13 o
 -12  10   2      571.55      550.11     21.37 o
 -11  10   2      165.85      156.01      9.74 o
 -10  10   2      498.70      507.84     14.68 o
  -9  10   2        1.39        7.90      3.66 o
  -8  10   2      630.55      637.06     14.07 o
  -7  10   2    11454.46    11055.68    146.05 o
  -6  10   2      893.33      859.21     16.60 o
  -5  10   2      740.85      757.80     14.92 o
  -4  10   2      124.16      128.26      6.70 o
  -3  10   2     1502.87     1395.70     20.76 o
  -2  10   2      600.47      575.76     10.99 o
  -1  10   2     1254.55     1212.21     20.63 o
   0  10   2        1.91        6.21      2.39 o
   1  10   2     2790.32     2718.18     40.75 o
   2  10   2     2806.79     2884.80     44.02 o
   3  10   2     1058.43     1105.50     25.42 o
   4  10   2      248.43      238.43     15.09 o
   5  10   2      136.72      123.40      8.96 o
   6  10   2     3105.55     3144.02     60.13 o
   7  10   2        0.18       -3.21      4.97 o
 -12  11   2     1110.42     1108.80     33.00 o
 -11  11   2       36.11       45.60     10.42 o
 -10  11   2      549.86      545.67     15.79 o
  -9  11   2      445.69      450.56     13.91 o
  -8  11   2     2254.78     2221.78     35.28 o
  -7  11   2     2692.34     2546.57     39.18 o
  -6  11   2      183.61      174.14      7.12 o
  -5  11   2      229.58      224.62      7.68 o
  -4  11   2       82.76      100.95      5.09 o
  -3  11   2     4687.74     4409.25     55.88 o
  -2  11   2      111.78      109.33      7.33 o
  -1  11   2     1231.53     1208.23     36.63 o
   0  11   2     1477.11     1487.37     24.84 o
   1  11   2      485.78      458.84     16.48 o
   2  11   2     2104.10     2064.84     34.01 o
   3  11   2      972.67      969.71     23.97 o
   4  11   2      120.25      115.54      8.78 o
   5  11   2       19.12       21.59      7.56 o
   6  11   2     2861.74     2995.35     97.22 o
   7  11   2       79.13       76.16      8.75 o
 -12  12   2      852.73      972.95     30.75 o
 -11  12   2      226.95      246.78     11.61 o
 -10  12   2      101.29       92.13      9.07 o
  -9  12   2     1855.94     1803.59     35.33 o
  -8  12   2      912.27      930.18     21.87 o
  -7  12   2      332.67      332.09      9.03 o
  -6  12   2      175.50      166.01      6.63 o
  -5  12   2     1930.89     1874.82     27.53 o
  -4  12   2       26.02       35.38      3.84 o
  -3  12   2     5118.61     4882.84     68.71 o
  -2  12   2       15.77       25.50      3.67 o
  -1  12   2     1156.27     1129.87     20.60 o
   0  12   2      226.04      223.90      9.66 o
   1  12   2      945.70      937.03     21.83 o
   2  12   2     1444.03     1466.48     26.79 o
   3  12   2      509.24      501.10     16.56 o
   4  12   2      102.94      111.85     11.07 o
   5  12   2       12.91        9.45      5.52 o
   6  12   2      278.17      289.50     17.83 o
 -11  13   2      173.68      151.52     12.94 o
 -10  13   2       18.49       18.34      5.62 o
  -9  13   2      392.53      421.77     14.36 o
  -8  13   2      550.13      503.22     15.39 o
  -7  13   2      748.49      672.10     14.03 o
  -6  13   2      193.24      195.50      7.32 o
  -5  13   2     2130.40     2099.61     34.32 o
  -4  13   2      168.38      166.80     15.03 o
  -3  13   2      606.96      601.16     14.59 o
  -2  13   2       57.23       59.18      4.97 o
  -1  13   2      599.47      579.90     15.87 o
   0  13   2        0.38       -0.27      3.63 o
   1  13   2     1024.64     1038.75     24.22 o
   2  13   2       11.57        6.86      6.12 o
   3  13   2       51.45       52.88      6.88 o
   4  13   2      594.09      607.03     19.60 o
   5  13   2      319.35      329.58     18.25 o
 -11  14   2       10.38        8.56      4.88 o
 -10  14   2      474.76      496.97     16.38 o
  -9  14   2        9.15        1.66      5.33 o
  -8  14   2      822.41      762.27     20.24 o
  -7  14   2      351.21      330.08      9.82 o
  -6  14   2      353.78      350.05     10.97 o
  -5  14   2      523.81      515.68     13.31 o
  -4  14   2      500.07      452.04     12.34 o
  -3  14   2      334.11      324.28     10.27 o
  -2  14   2        8.26       21.58      4.65 o
  -1  14   2     1774.28     1793.55     43.13 o
   0  14   2       60.89       48.52      6.25 o
   1  14   2      533.75      601.16     17.78 o
   2  14   2       63.83       43.82      6.66 o
   3  14   2      347.02      364.23     17.16 o
   4  14   2       84.29       81.66      9.13 o
 -10  15   2      769.86      833.35     28.81 o
  -9  15   2       37.13       44.95      6.89 o
  -8  15   2      489.27      520.70     16.56 o
  -7  15   2       47.29       52.54      7.38 o
  -6  15   2      413.17      457.09     15.23 o
  -5  15   2      171.60      177.72     11.51 o
  -4  15   2     1646.71     1580.27     32.87 o
  -3  15   2       19.51       20.98      4.87 o
  -2  15   2       30.60       43.67      7.33 o
  -1  15   2     2170.20     2381.84     54.91 o
   0  15   2      243.86      223.46     11.88 o
   1  15   2      681.98      640.32     20.09 o
   2  15   2       85.27      115.27      9.88 o
   3  15   2     1192.42     1414.24     34.62 o
  -9  16   2       22.49       14.80      6.44 o
  -8  16   2      159.29      145.58     10.35 o
  -7  16   2        9.74       22.40      5.84 o
  -6  16   2     1167.02     1255.28     25.11 o
  -5  16   2      254.45      227.90     18.88 o
  -4  16   2      341.62      327.32     26.18 o
  -3  16   2       62.57       64.46      7.36 o
  -2  16   2      382.30      358.16     31.81 o
  -1  16   2     2403.60     2546.07    105.86 o
   0  16   2      356.28      356.63     18.46 o
   1  16   2      715.74      734.31     22.62 o
  -8  17   2      220.11      214.81     12.75 o
  -7  17   2       96.60       89.40      9.14 o
  -6  17   2     1405.43     1447.66     39.52 o
  -5  17   2        5.30       14.95      5.90 o
  -4  17   2      234.98      225.00     11.72 o
  -3  17   2      318.08      320.91     16.85 o
  -2  17   2     1181.53     1273.27     41.53 o
  -1  17   2      388.65      352.39     14.87 o
  -1 -17   3      105.76       94.16     16.29 o
   2 -17   3      398.31      425.23     27.58 o
   3 -17   3     1385.00     1400.21     56.10 o
   4 -17   3      709.96      756.08     38.11 o
   5 -17   3        2.90       -3.01      8.18 o
   6 -17   3      285.00      282.82     24.11 o
  -2 -16   3      742.06      840.62     43.48 o
  -1 -16   3      113.15      114.89     17.23 o
   0 -16   3     1201.62     1223.32     50.49 o
   1 -16   3        9.41        3.40      5.76 o
   2 -16   3     1140.02     1272.93     51.27 o
   3 -16   3      436.54      534.80     30.40 o
   4 -16   3      543.10      525.44     30.19 o
   5 -16   3       76.74       88.05     14.82 o
   6 -16   3      380.29      431.19     27.45 o
   7 -16   3     1032.72     1144.16     49.69 o
   8 -16   3       89.89       84.01     15.99 o
  -4 -15   3       23.73       16.41      7.85 o
  -3 -15   3      102.46      116.10     15.88 o
  -2 -15   3     3462.01     3683.64     83.94 o
  -1 -15   3       79.61       87.97     14.19 o
   0 -15   3      168.76      159.87     12.22 o
   1 -15   3       96.38       88.73      9.45 o
   2 -15   3     1025.70     1061.80     30.95 o
   3 -15   3      232.86      222.29     18.86 o
   4 -15   3      436.19      476.49     27.24 o
   5 -15   3       24.87       35.68     10.21 o
   6 -15   3        4.05        0.07      8.09 o
   7 -15   3     1580.98     1668.12     62.79 o
   8 -15   3      350.87      343.53     25.01 o
   9 -15   3        0.74       -8.37      8.37 o
  -5 -14   3       90.53       78.70     24.66 o
  -4 -14   3      189.11      164.62     28.54 o
  -3 -14   3      510.09      583.33     51.89 o
  -2 -14   3      610.99      683.42     34.13 o
  -1 -14   3      127.82      104.61     10.05 o
   0 -14   3      119.66      131.89     10.64 o
   1 -14   3       15.32       12.59      5.16 o
   2 -14   3      615.22      605.29     20.99 o
   3 -14   3      552.92      532.66     27.79 o
   4 -14   3      366.41      341.38     22.20 o
   5 -14   3        0.51       -3.93      6.54 o
   6 -14   3       90.37       81.18     12.84 o
   7 -14   3       18.78       31.28     10.02 o
   8 -14   3      760.19      723.93     24.47 o
   9 -14   3       84.99       88.44     10.62 o
  10 -14   3      149.81      205.91     21.56 o
  -6 -13   3      135.77      152.95     14.24 o
  -5 -13   3       32.66       43.70      8.59 o
  -4 -13   3      105.38      114.12     14.20 o
  -3 -13   3      421.22      409.74     18.37 o
  -2 -13   3      168.04      142.72     13.77 o
  -1 -13   3       25.50       28.22      5.93 o
   0 -13   3     1466.92     1427.46     36.70 o
   1 -13   3      690.44      739.18     23.09 o
   2 -13   3      212.29      249.03     12.34 o
   3 -13   3      603.19      597.08     19.97 o
   4 -13   3       29.26       14.01      7.35 o
   5 -13   3      166.69      145.87     15.35 o
   6 -13   3     1671.06     1652.64     40.96 o
   7 -13   3       67.74       75.59      8.62 o
   8 -13   3      247.55      251.25     13.51 o
   9 -13   3      352.26      344.29     16.84 o
  10 -13   3      561.93      586.06     21.79 o
  -7 -12   3      447.45      494.29     29.60 o
  -6 -12   3       11.53        9.07      9.08 o
  -5 -12   3      615.91      639.64     23.89 o
  -4 -12   3        8.70       20.34      6.37 o
  -3 -12   3     1811.82     1673.83     29.75 o
  -2 -12   3       48.48       31.93      5.89 o
  -1 -12   3      251.44      265.07     12.34 o
   0 -12   3      341.91      367.02     14.82 o
   1 -12   3      685.26      701.92     21.49 o
   2 -12   3      246.00      279.50     12.68 o
   3 -12   3      978.77      916.67     29.72 o
   4 -12   3      969.78      818.47     34.03 o
   5 -12   3      383.08      388.55     15.43 o
   6 -12   3     4290.15     4252.69     87.75 o
   7 -12   3      216.56      198.17     20.35 o
   8 -12   3      102.95      129.34     24.24 o
   9 -12   3      911.16      872.43     47.92 o
  10 -12   3      578.98      610.18     32.91 o
  11 -12   3        5.83       15.25     10.27 o
  -8 -11   3      501.26      502.39     22.93 o
  -7 -11   3      302.16      300.73     16.88 o
  -6 -11   3      201.45      155.05     13.12 o
  -5 -11   3     1341.81     1247.92     35.71 o
  -4 -11   3        1.67       10.38      4.62 o
  -3 -11   3      756.55      844.76     17.65 o
  -2 -11   3      464.49      518.17     17.83 o
  -1 -11   3     3393.17     3412.60     72.45 o
   0 -11   3      982.85      963.08     26.16 o
   1 -11   3     3827.85     3645.26     76.29 o
   2 -11   3        1.67        4.09      4.06 o
   3 -11   3      219.16      208.89     10.38 o
   4 -11   3     2764.80     2520.49     38.01 o
   5 -11   3       36.25       45.04      5.15 o
   6 -11   3      651.12      684.76     27.22 o
   7 -11   3        0.54        8.81      4.47 o
   8 -11   3     1396.98     1341.40     34.27 o
   9 -11   3      292.31      316.70     15.95 o
  10 -11   3      888.98      897.99     40.13 o
  11 -11   3       90.45      121.06     16.70 o
  -8 -10   3      581.45      523.28     22.37 o
  -7 -10   3      495.29      457.00     20.06 o
  -6 -10   3        8.52       19.45     10.32 o
  -5 -10   3     2473.60     2544.31     61.19 o
  -4 -10   3       22.83       37.17      4.28 o
  -3 -10   3     1563.75     1694.03     28.77 o
  -2 -10   3       67.01      120.12      8.35 o
  -1 -10   3     2560.98     2321.32     51.20 o
   0 -10   3     2151.08     1890.97     42.91 o
   1 -10   3     2517.47     2378.52     66.06 o
   2 -10   3      313.52      280.86     11.44 o
   3 -10   3      390.09      456.93     29.97 o
   4 -10   3     4795.90     4576.30     63.51 o
   5 -10   3      425.48      373.78     13.31 o
   6 -10   3      718.51      670.31     20.94 o
   7 -10   3      530.89      499.61     16.92 o
   8 -10   3     1693.27     1764.45     88.22 o
   9 -10   3      161.06      185.81     10.95 o
  10 -10   3      228.22      255.94     20.29 o
  11 -10   3       81.93      113.35     15.95 o
  -9  -9   3      693.78      675.67     28.45 o
  -8  -9   3      337.04      356.42     18.52 o
  -7  -9   3      293.68      297.55     15.58 o
  -6  -9   3      264.11      281.94     11.47 o
  -5  -9   3     1887.50     1996.65     33.20 o
  -4  -9   3        9.16       17.59      4.98 o
  -3  -9   3     1727.11     1563.78     30.06 o
  -2  -9   3      158.45      105.77      7.71 o
  -1  -9   3     4407.85     4221.89     85.67 o
   0  -9   3      344.17      329.68     12.12 o
   1  -9   3      184.49      241.11     17.09 o
   2  -9   3      634.79      650.36     18.17 o
   3  -9   3     1196.44     1063.02     18.16 o
   4  -9   3      466.28      450.90     10.00 o
   5  -9   3      708.03      735.00     19.15 o
   6  -9   3      718.41      708.02     15.97 o
   7  -9   3      628.36      557.43     27.20 o
   8  -9   3     1319.48     1345.43     38.06 o
   9  -9   3       56.01       47.16      7.95 o
  10  -9   3        2.62        1.09      6.85 o
  11  -9   3        6.99        4.72      8.41 o
  12  -9   3      348.24      370.98     25.39 o
 -10  -8   3      703.82      684.91     49.03 o
  -9  -8   3      496.69      480.39     29.51 o
  -8  -8   3      104.38      132.22     18.09 o
  -7  -8   3      398.68      449.11     18.42 o
  -6  -8   3     1677.42     1627.67     32.99 o
  -5  -8   3     1574.99     1467.51     25.51 o
  -4  -8   3       44.37       59.43      4.32 o
  -3  -8   3       54.80       56.28      4.39 o
  -2  -8   3       53.98      110.14      7.40 o
  -1  -8   3     1774.03     1826.77     40.29 o
   0  -8   3      251.90      265.79     10.13 o
   1  -8   3      149.01      195.80      8.44 o
   2  -8   3      105.06      119.94      6.59 o
   3  -8   3     4855.71     4742.01     64.32 o
   4  -8   3      545.98      545.02     10.81 o
   5  -8   3     1130.21     1179.56     19.18 o
   6  -8   3       18.57       26.42      5.15 o
   7  -8   3      521.42      444.02     14.62 o
   8  -8   3     1529.47     1558.12     36.09 o
   9  -8   3      766.12      801.06     22.41 o
  10  -8   3      103.65       94.29     12.75 o
  11  -8   3       88.62       88.93     13.36 o
  12  -8   3      558.44      596.56     32.49 o
 -10  -7   3      916.45      973.85     32.21 o
  -9  -7   3       21.68       29.31      7.36 o
  -8  -7   3      280.16      227.17     13.30 o
  -7  -7   3       97.82      105.75      7.60 o
  -6  -7   3     1395.04     1536.26     26.58 o
  -5  -7   3      453.85      467.90     11.12 o
  -4  -7   3       94.62      117.13      5.28 o
  -3  -7   3     2091.96     2086.69     38.81 o
  -2  -7   3     2385.84     2310.65     49.06 o
  -1  -7   3     3825.23     3671.81     73.82 o
   0  -7   3      608.83      626.38     16.68 o
   1  -7   3      359.22      284.91      9.70 o
   2  -7   3      288.82      347.20     19.56 o
   3  -7   3     6945.90     6793.25     89.60 o
   4  -7   3       84.39      113.11      4.28 o
   5  -7   3     1875.98     1831.15     26.96 o
   6  -7   3        1.40        2.35      3.04 o
   7  -7   3     1210.58     1211.10     44.34 o
   8  -7   3     1122.34     1147.41     27.83 o
   9  -7   3      768.62      750.24     32.25 o
  10  -7   3      171.78      183.52     14.41 o
  11  -7   3      419.82      418.89     29.57 o
  12  -7   3      964.11      959.43     31.69 o
 -11  -6   3      910.56      864.69     30.65 o
 -10  -6   3      204.91      195.10     14.51 o
  -9  -6   3      594.76      588.65     22.35 o
  -8  -6   3      927.21      906.36     27.82 o
  -7  -6   3       26.13       24.71      4.64 o
  -6  -6   3     6906.89     6925.27    115.65 o
  -5  -6   3      106.87      109.20      5.29 o
  -4  -6   3      733.99      777.33     14.58 o
  -3  -6   3     4544.70     4719.51     76.86 o
  -2  -6   3     4586.80     4434.40     87.62 o
  -1  -6   3     4293.70     3991.12     78.93 o
   0  -6   3      120.52      117.01      5.64 o
   1  -6   3     4610.20     4597.52     89.48 o
   2  -6   3     1107.00     1063.48     23.90 o
   3  -6   3     3184.19     2923.15     47.15 o
   4  -6   3      118.07      117.95      5.54 o
   5  -6   3     1064.62     1002.80     27.09 o
   6  -6   3     1159.13     1150.79     26.33 o
   7  -6   3     2836.73     2711.31     46.41 o
   8  -6   3      556.62      532.60     13.69 o
   9  -6   3      354.77      336.53     15.08 o
  10  -6   3      781.46      834.99     26.37 o
  11  -6   3      350.80      319.00     16.34 o
  12  -6   3     1787.34     1687.55     45.89 o
 -11  -5   3      936.78      886.80     34.06 o
 -10  -5   3     1166.53     1166.88     34.76 o
  -9  -5   3       29.55       17.61      6.34 o
  -8  -5   3     3708.09     3681.77     79.88 o
  -7  -5   3       65.64       41.65      6.59 o
  -6  -5   3     4203.56     4258.82     69.20 o
  -5  -5   3     1229.62     1219.17     26.47 o
  -4  -5   3     1249.49     1258.70     20.66 o
  -3  -5   3    11529.01    12963.02    249.56 o
  -2  -5   3    16055.69    16544.93    310.61 o
  -1  -5   3      405.24      328.36     18.51 o
   0  -5   3      424.12      454.75     12.02 o
   1  -5   3     7623.77     7604.67    144.30 o
   2  -5   3     4113.27     4327.88     83.53 o
   3  -5   3     1686.29     1450.82     25.43 o
   4  -5   3     1583.88     1792.45     36.64 o
   5  -5   3     1960.14     1978.93     35.87 o
   6  -5   3      848.62      851.66     17.37 o
   7  -5   3     3716.49     3769.21     61.75 o
   8  -5   3       51.55       60.71      8.13 o
   9  -5   3      488.89      459.90     26.01 o
  10  -5   3     2761.55     2781.24     63.95 o
  11  -5   3      147.59      151.56     12.48 o
  12  -5   3      195.47      181.01     15.66 o
 -12  -4   3      335.90      385.72     43.86 o
 -11  -4   3       81.41       87.21     10.60 o
 -10  -4   3     1740.30     1728.23     66.01 o
  -9  -4   3       65.62       56.11      8.01 o
  -8  -4   3     4736.46     4608.39    220.21 o
  -7  -4   3      458.33      460.03     13.12 o
  -6  -4   3     2278.08     2350.75     36.18 o
  -5  -4   3      777.67      826.83     15.02 o
  -4  -4   3     6263.44     6548.72     90.45 o
  -3  -4   3      286.58      227.03      5.53 o
  -2  -4   3     1245.87     1093.10     24.33 o
  -1  -4   3     2131.44     2135.05     43.10 o
   0  -4   3       45.82       68.16      7.35 o
   1  -4   3     4378.87     4218.35     80.77 o
   2  -4   3      544.05      564.98     12.93 o
   3  -4   3        4.38       20.99      2.41 o
   4  -4   3      101.95      137.56      6.18 o
   5  -4   3     4440.93     4586.46     72.46 o
   6  -4   3      297.23      336.73      8.83 o
   7  -4   3     1707.15     1736.65     30.91 o
   8  -4   3        1.27       -0.04      5.67 o
   9  -4   3       44.28       31.97      8.53 o
  10  -4   3      700.86      699.55     23.91 o
  11  -4   3      215.59      221.46     14.16 o
  12  -4   3       80.78       74.40     17.72 o
 -12  -3   3     1113.03     1103.11     34.99 o
 -11  -3   3      314.30      280.71     15.71 o
 -10  -3   3      931.59      868.19     27.57 o
  -9  -3   3      132.56      148.73     11.40 o
  -8  -3   3       39.73       43.33      6.51 o
  -7  -3   3       78.21       72.62      7.78 o
  -6  -3   3      489.79      443.75     22.61 o
  -5  -3   3      482.43      476.52      9.83 o
  -4  -3   3     6718.75     7210.92     98.79 o
  -3  -3   3        7.91        3.21      1.20 o
  -2  -3   3       98.95      108.75      5.04 o
   0  -3   3     9159.81     9209.55    268.47 o
   1  -3   3      761.91      769.54     16.15 o
   2  -3   3      885.15      824.75     21.96 o
   3  -3   3      189.85      153.36      5.05 o
   4  -3   3      497.52      486.93      9.43 o
   5  -3   3     5817.58     6052.41     88.13 o
   6  -3   3       59.26       42.69      3.17 o
   7  -3   3      236.41      243.09      7.23 o
   8  -3   3      575.80      577.07     18.68 o
   9  -3   3      392.88      396.64     16.16 o
  10  -3   3       15.99       11.12      6.12 o
  11  -3   3      470.49      464.83     19.58 o
  12  -3   3       63.51       70.28      9.98 o
 -12  -2   3      286.20      270.91     21.50 o
 -11  -2   3        2.67       -3.45      5.44 o
 -10  -2   3     1504.30     1604.35     71.89 o
  -9  -2   3     1832.08     1760.82     74.13 o
  -8  -2   3       40.80       22.94      5.31 o
  -7  -2   3      220.55      177.10      7.34 o
  -6  -2   3     1068.05     1086.98     28.18 o
  -5  -2   3      300.35      300.51      8.53 o
  -4  -2   3     3964.26     4056.02     65.16 o
  -3  -2   3     1432.93     1597.63     27.26 o
  -2  -2   3      607.30      596.67     14.12 o
  -1  -2   3     9657.87     9809.48    183.50 o
   1  -2   3     1332.74     1288.48     62.33 o
   2  -2   3     1992.84     2144.64     40.96 o
   3  -2   3     1014.65      999.76     17.39 o
   4  -2   3     1513.03     1346.59     27.56 o
   5  -2   3      888.13      752.39     13.89 o
   6  -2   3      508.17      523.29     10.79 o
   7  -2   3      476.65      494.76     20.30 o
   8  -2   3      643.44      647.69     22.11 o
   9  -2   3     2500.31     2426.04     55.85 o
  10  -2   3        0.25       -3.02      4.75 o
  11  -2   3      447.50      438.79     18.98 o
  12  -2   3        2.88        3.05      6.11 o
 -13  -1   3      873.16      872.59     42.95 o
 -12  -1   3        0.77       -0.52      7.29 o
 -11  -1   3      114.26       95.69     11.03 o
 -10  -1   3       19.11       18.75      4.58 o
  -9  -1   3     2497.04     2502.22     87.25 o
  -8  -1   3      551.04      551.28     14.28 o
  -7  -1   3      147.42      127.41      7.57 o
  -6  -1   3     3023.97     3154.64     59.79 o
  -5  -1   3     4160.26     4196.85     67.69 o
  -4  -1   3     2137.65     2187.04     36.43 o
  -3  -1   3     1800.90     2249.43     36.63 o
  -2  -1   3     1698.32     1345.35     27.47 o
  -1  -1   3     2838.58     3614.06     49.40 o
   0  -1   3     4255.90     4535.31     93.46 o
   1  -1   3     2553.77     2887.62     57.76 o
   2  -1   3      398.04      300.72      9.45 o
   3  -1   3      423.28      391.48      7.13 o
   4  -1   3     6464.40     6908.46    122.75 o
   5  -1   3      989.26     1094.09     29.86 o
   6  -1   3      272.07      299.81      8.67 o
   7  -1   3     4815.66     4893.41    128.23 o
   8  -1   3     1135.73     1126.14     29.89 o
   9  -1   3     1270.32     1292.10     45.76 o
  10  -1   3       31.22       39.02      7.17 o
  11  -1   3      427.81      439.60     19.36 o
 -13   0   3      820.95      857.84     30.36 o
 -12   0   3      168.32      138.96     17.42 o
 -11   0   3     1037.99     1053.89     60.19 o
 -10   0   3       21.31       32.22      4.97 o
  -9   0   3     3179.72     3219.48     67.39 o
  -8   0   3     3289.44     3415.25     49.59 o
  -7   0   3     3090.43     3208.43     46.26 o
  -6   0   3      192.57      159.78      6.18 o
  -5   0   3     8502.55     8736.56    135.95 o
  -4   0   3     4363.51     3987.56     63.40 o
  -3   0   3      357.33      259.69      6.00 o
  -2   0   3     7630.71     7958.00    134.66 o
  -1   0   3       36.53       41.99      1.87 o
   1   0   3     1538.34     1691.24     48.70 o
   2   0   3      293.56      263.02     12.03 o
   3   0   3      955.62      871.13     13.71 o
   4   0   3     8899.15     9711.09    131.64 o
   5   0   3     3112.61     3177.63     67.84 o
   6   0   3      147.64      147.64     10.97 o
   7   0   3     2527.21     2519.08     55.01 o
   8   0   3     3046.64     2965.25     82.37 o
   9   0   3     1230.10     1211.12     32.92 o
  10   0   3        0.21        1.89      4.99 o
  11   0   3      355.40      326.68     38.63 o
 -13   1   3     1073.54     1073.35     34.45 o
 -12   1   3       84.55       86.27     10.77 o
 -11   1   3     1577.86     1670.20     38.60 o
 -10   1   3      264.48      274.63     11.56 o
  -9   1   3     2510.94     2487.97     44.19 o
  -8   1   3     2396.36     2354.79     35.68 o
  -7   1   3     2806.68     2879.91     41.85 o
  -6   1   3      136.70       78.62      3.88 o
  -5   1   3     2580.59     2682.97     37.95 o
  -4   1   3     3871.93     3959.82     53.85 o
  -3   1   3        8.89       10.30      1.24 o
  -2   1   3      294.92      323.21      6.33 o
  -1   1   3     6037.08     6170.32     72.37 o
   0   1   3     4840.63     4957.75     58.97 o
   1   1   3        9.08       10.95      1.46 o
   2   1   3     6338.91     6804.22     91.86 o
   3   1   3      442.52      502.86      8.67 o
   4   1   3     3768.75     3713.10     52.50 o
   5   1   3     2527.56     2592.47     39.45 o
   6   1   3      162.82      217.13      8.29 o
   7   1   3        1.93       -3.32      3.32 o
   8   1   3      847.05      731.99     22.41 o
   9   1   3      720.73      661.89     22.23 o
  10   1   3       15.61       14.75      8.27 o
  11   1   3      278.68      319.21     17.12 o
 -13   2   3      949.18      949.57     31.90 o
 -12   2   3      114.50      116.39     11.62 o
 -11   2   3     1228.00     1192.24     29.35 o
 -10   2   3       42.28       37.12      5.07 o
  -9   2   3     1177.24     1172.17     24.16 o
  -8   2   3     1016.39      987.50     17.69 o
  -7   2   3     2915.65     3005.56     43.42 o
  -6   2   3      788.32      929.09     15.68 o
  -5   2   3      390.95      435.01      8.55 o
  -4   2   3     3973.40     4395.70     59.46 o
  -3   2   3      260.62      447.78      7.66 o
  -2   2   3     5248.38     5252.54     80.24 o
   0   2   3      129.19      156.83      3.55 o
   1   2   3      641.90      614.93      9.38 o
   2   2   3     4685.81     4572.67     62.84 o
   3   2   3     2059.15     2324.83     29.08 o
   4   2   3      380.04      363.74      7.98 o
   5   2   3      245.41      272.65      7.22 o
   6   2   3     1441.37     1392.36     29.58 o
   7   2   3      575.83      527.21     15.38 o
   8   2   3      437.38      446.77     20.12 o
   9   2   3        8.56       11.04      5.20 o
  10   2   3       87.97       74.43      9.14 o
  11   2   3      715.12      682.70     25.62 o
 -13   3   3      739.57      758.70     27.59 o
 -12   3   3       55.05       56.33      9.10 o
 -11   3   3      261.42      242.88     10.38 o
 -10   3   3      303.13      248.51      9.83 o
  -9   3   3     1064.28     1159.26     23.90 o
  -8   3   3      179.80      169.84      6.45 o
  -7   3   3     1967.15     2160.30     32.43 o
  -6   3   3       38.99       56.89      3.75 o
  -5   3   3      770.10      741.49     12.70 o
  -4   3   3     2351.04     2294.64     32.38 o
  -3   3   3      189.57      156.62      4.80 o
  -2   3   3      110.54      135.63      4.13 o
  -1   3   3    14058.39    14084.84    211.49 o
   0   3   3     1330.12     1579.69     19.81 o
   1   3   3        0.87        1.43      1.42 o
   2   3   3      179.69       92.24      4.41 o
   3   3   3      326.76      282.50      9.22 o
   4   3   3     2886.82     3075.45     52.71 o
   5   3   3      944.40     1025.28     21.53 o
   6   3   3     1987.97     1966.22     37.35 o
   7   3   3      158.75      144.70      8.27 o
   8   3   3      438.08      405.14     13.75 o
   9   3   3      203.66      204.25     12.68 o
  10   3   3     1240.68     1252.91     36.50 o
 -13   4   3       92.98       80.22     10.87 o
 -12   4   3      471.62      440.92     19.26 o
 -11   4   3       41.71       30.36      4.97 o
 -10   4   3      178.50      192.71     10.01 o
  -9   4   3     1930.66     1943.39     30.94 o
  -8   4   3      706.52      656.93     13.28 o
  -7   4   3     1109.94     1008.73     17.46 o
  -6   4   3       43.88       25.18      2.64 o
  -5   4   3      855.15      810.61     24.23 o
  -4   4   3      427.89      521.34     13.83 o
  -3   4   3     6061.41     5896.39     90.88 o
  -2   4   3     2069.09     2018.57     33.02 o
  -1   4   3     2474.17     2543.62     40.41 o
   0   4   3     2166.77     2029.33     28.48 o
   1   4   3    12035.94    12746.71    169.56 o
   2   4   3     1642.91     1561.27     23.29 o
   3   4   3        2.10        4.00      1.57 o
   4   4   3     2374.97     2445.16     43.32 o
   5   4   3      723.58      810.25     18.58 o
   6   4   3     4086.34     4002.81     69.26 o
   7   4   3      314.10      293.70     11.27 o
   8   4   3      402.41      372.78     15.38 o
   9   4   3      490.48      475.79     19.14 o
  10   4   3     1989.10     1938.50     53.94 o
 -13   5   3       24.21       25.18      7.99 o
 -12   5   3      713.52      706.90     19.27 o
 -11   5   3      246.77      245.05     10.32 o
 -10   5   3      219.28      281.66     10.43 o
  -9   5   3     2332.46     2153.24     33.80 o
  -8   5   3     4024.69     3808.12     54.64 o
  -7   5   3     1470.78     1464.85     23.57 o
  -6   5   3      263.96      272.94      8.29 o
  -5   5   3     8930.79     9084.03    139.67 o
  -4   5   3      835.77      829.48     16.19 o
  -3   5   3    12745.55    12510.68    189.76 o
  -2   5   3      391.66      387.80      8.87 o
  -1   5   3      399.07      313.21      7.50 o
   0   5   3     2083.74     2195.53     31.22 o
   1   5   3    11175.71    11441.74    113.78 o
   2   5   3     4627.21     4691.36     64.25 o
   3   5   3      677.47      820.74     14.79 o
   4   5   3     1468.82     1458.35     31.01 o
   5   5   3     1434.22     1323.90     27.33 o
   6   5   3     3382.29     3148.99     56.78 o
   7   5   3       62.14       43.79      6.62 o
   8   5   3     1430.97     1508.73     33.12 o
   9   5   3        0.76       -3.89      5.20 o
  10   5   3      544.64      524.78     34.59 o
 -13   6   3       81.69       95.50     11.61 o
 -12   6   3      879.69      923.05     36.90 o
 -11   6   3      847.84      826.59     23.86 o
 -10   6   3     2290.26     2335.86     42.86 o
  -9   6   3      400.33      369.63     10.02 o
  -8   6   3     6687.26     6676.23    117.37 o
  -7   6   3     2442.29     2371.66     41.18 o
  -6   6   3      382.73      465.97     11.68 o
  -5   6   3     6307.31     6435.16    100.76 o
  -4   6   3      676.04      676.47     14.32 o
  -3   6   3     2670.03     2325.75     38.81 o
  -2   6   3     1491.86     1331.02     23.64 o
  -1   6   3     4942.54     4798.44     75.15 o
   0   6   3      657.61      595.23      9.57 o
   1   6   3     2962.75     2982.63     37.05 o
   2   6   3     2097.16     2185.57     43.95 o
   3   6   3      130.03      126.53      9.55 o
   4   6   3     1941.37     1806.10     34.66 o
   5   6   3     1458.71     1486.68     30.47 o
   6   6   3      797.99      789.56     21.10 o
   7   6   3      398.56      358.03     20.15 o
   8   6   3     1522.49     1517.86     33.92 o
   9   6   3       14.47        3.72      6.02 o
 -13   7   3      116.92       97.00     16.23 o
 -12   7   3      700.14      691.20     23.06 o
 -11   7   3      464.00      459.72     13.43 o
 -10   7   3     1617.83     1645.82     30.93 o
  -9   7   3      782.21      838.11     21.69 o
  -8   7   3     4805.22     4710.36     76.98 o
  -7   7   3     4402.75     4375.29     71.46 o
  -6   7   3      272.57      261.02      8.67 o
  -5   7   3     2002.18     1940.70     34.16 o
  -4   7   3     1870.82     1761.75     31.13 o
  -3   7   3     1944.14     1731.67     30.39 o
  -2   7   3     2348.27     2257.41     38.07 o
  -1   7   3     2722.92     2711.02     38.12 o
   0   7   3       80.45       56.69      2.75 o
   1   7   3     2342.85     2377.61     42.07 o
   2   7   3      865.18      861.54     13.75 o
   3   7   3       44.95       56.49      4.05 o
   4   7   3      506.28      487.00     13.95 o
   5   7   3     2015.11     2037.23     39.72 o
   6   7   3     1025.29     1016.11     24.36 o
   7   7   3       14.34        7.76      4.42 o
   8   7   3      270.54      247.92     12.07 o
   9   7   3      421.70      452.58     17.12 o
 -13   8   3        1.77       -0.22      9.56 o
 -12   8   3     1329.66     1370.00     36.71 o
 -11   8   3      757.94      807.93     22.03 o
 -10   8   3      685.29      689.27     16.93 o
  -9   8   3       55.83       46.31      4.23 o
  -8   8   3      171.21      150.08      8.18 o
  -7   8   3      274.46      283.20      9.59 o
  -6   8   3       52.42       58.48     10.21 o
  -5   8   3      840.06      782.18     19.00 o
  -4   8   3      362.77      385.12     11.70 o
  -3   8   3     7481.02     7586.24    118.20 o
  -2   8   3     1239.48     1363.97     21.56 o
  -1   8   3      190.74      152.01      4.68 o
   0   8   3      386.92      424.23      7.63 o
   1   8   3      508.47      500.14      9.36 o
   2   8   3      581.85      536.24     11.68 o
   3   8   3      208.34      186.01      6.93 o
   4   8   3      166.19      125.97      8.28 o
   5   8   3      858.18      783.33     20.23 o
   6   8   3      168.72      168.81      9.76 o
   7   8   3      126.85      127.86      9.45 o
   8   8   3      219.01      189.86     12.13 o
 -13   9   3        9.43       14.88     10.46 o
 -12   9   3      744.09      813.69     26.33 o
 -11   9   3      398.72      369.93     12.54 o
 -10   9   3      124.87      130.28     10.34 o
  -9   9   3       33.89       29.15      4.47 o
  -8   9   3      627.41      639.46     15.75 o
  -7   9   3     1756.09     1659.95     26.91 o
  -6   9   3     2808.81     2646.04     39.20 o
  -5   9   3      690.57      665.10     14.23 o
  -4   9   3      783.09      736.46     14.10 o
  -3   9   3     2462.35     2353.71     34.79 o
  -2   9   3     2141.02     2016.00     30.42 o
  -1   9   3      966.39      886.20     14.25 o
   0   9   3      529.53      497.09      9.68 o
   1   9   3     1570.21     1648.08     26.30 o
   2   9   3      425.02      510.06     11.97 o
   3   9   3      725.88      701.52     16.35 o
   4   9   3        7.96        1.74      3.63 o
   5   9   3      783.72      741.20     20.08 o
   6   9   3      292.49      278.12     12.29 o
   7   9   3     1232.08     1249.77     30.42 o
   8   9   3      100.48      117.02     10.08 o
 -13  10   3      101.52      121.10     27.95 o
 -12  10   3     1007.42     1056.02     31.72 o
 -11  10   3     1085.34     1176.69     35.44 o
 -10  10   3      231.01      229.80      9.88 o
  -9  10   3      151.49      147.63      8.58 o
  -8  10   3     2770.84     2806.55     42.37 o
  -7  10   3      246.29      251.21      8.46 o
  -6  10   3     1225.03     1149.31     20.41 o
  -5  10   3        6.74        4.27      2.72 o
  -4  10   3     2019.58     2027.23     31.41 o
  -3  10   3     2529.62     2437.28     42.83 o
  -2  10   3      984.51      913.54     15.05 o
  -1  10   3     1145.13     1239.76     40.03 o
   0  10   3      584.83      583.41     11.21 o
   1  10   3     2615.60     2447.35     43.07 o
   2  10   3      159.28      146.47      7.27 o
   3  10   3     1742.44     1759.03     36.88 o
   4  10   3       70.55       65.36      7.40 o
   5  10   3      792.63      815.04     22.10 o
   6  10   3      179.19      190.98     11.39 o
   7  10   3      957.55     1005.27     33.73 o
 -12  11   3     1027.93     1144.27     26.35 o
 -11  11   3      955.31     1000.55     33.21 o
 -10  11   3      439.73      444.78     14.23 o
  -9  11   3       14.44       16.08      5.43 o
  -8  11   3     2471.66     2482.10     38.79 o
  -7  11   3       83.30       75.30      5.48 o
  -6  11   3     1229.01     1175.24     21.29 o
  -5  11   3     1707.39     1659.25     27.36 o
  -4  11   3     2209.43     2008.56     33.78 o
  -3  11   3     1051.69     1003.56     16.66 o
  -2  11   3     1800.13     1634.19     24.03 o
  -1  11   3     1587.91     1600.15     26.25 o
   0  11   3       38.61       35.16      4.42 o
   1  11   3     1990.21     2005.88     37.38 o
   2  11   3      837.24      910.39     18.77 o
   3  11   3      820.81      802.24     21.34 o
   4  11   3       13.02        7.54      4.53 o
   5  11   3     1093.17     1161.38     28.81 o
   6  11   3       15.50       17.38      7.45 o
 -12  12   3      490.96      479.07     16.02 o
 -11  12   3      250.44      265.17     12.31 o
 -10  12   3     1351.07     1373.87     29.49 o
  -9  12   3        4.95       11.61      4.62 o
  -8  12   3     1696.25     1690.17     33.29 o
  -7  12   3      183.66      193.78      8.15 o
  -6  12   3      740.32      738.37     15.97 o
  -5  12   3      271.23      269.45      8.11 o
  -4  12   3     1116.89     1085.51     18.24 o
  -3  12   3        1.88       11.01      2.88 o
  -2  12   3     1307.05     1315.11     23.15 o
  -1  12   3     1565.99     1541.17     30.06 o
   0  12   3      663.54      639.26     14.49 o
   1  12   3      737.74      747.07     18.89 o
   2  12   3      876.13      924.40     20.14 o
   3  12   3       90.08       97.50      8.26 o
   4  12   3      368.88      377.40     14.84 o
   5  12   3      881.13      878.68     32.41 o
 -12  13   3      100.31       98.89      8.95 o
 -11  13   3       13.69       25.38      5.91 o
 -10  13   3     3295.90     3428.40     60.51 o
  -9  13   3       15.57       14.91      5.07 o
  -8  13   3      155.34      137.95      7.82 o
  -7  13   3      223.55      248.43      9.69 o
  -6  13   3       60.49       67.94      5.09 o
  -5  13   3      134.49      124.53      6.32 o
  -4  13   3      468.15      444.62     10.69 o
  -3  13   3      188.54      179.93      7.51 o
  -2  13   3      245.04      232.78      9.81 o
  -1  13   3      128.62      115.33      6.88 o
   0  13   3      580.84      602.80     16.93 o
   1  13   3       34.91       41.52      5.05 o
   2  13   3        2.05       11.07      3.85 o
   3  13   3      935.85      947.84     25.29 o
   4  13   3        1.65        2.96      5.15 o
 -11  14   3      112.79      139.05     10.21 o
 -10  14   3      358.91      410.74     15.08 o
  -9  14   3       56.93       49.30      6.55 o
  -8  14   3        0.64        2.65      4.27 o
  -7  14   3      573.29      553.60     12.92 o
  -6  14   3      329.55      334.29      9.59 o
  -5  14   3        0.96        2.07      2.86 o
  -4  14   3      168.40      156.20      8.02 o
  -3  14   3      121.97      143.33      8.99 o
  -2  14   3      625.07      600.96     16.83 o
  -1  14   3      257.70      280.10     11.53 o
   0  14   3      417.96      446.72     14.80 o
   1  14   3      117.26      121.87      7.82 o
   2  14   3      368.34      362.03     25.16 o
   3  14   3      368.41      366.04     26.51 o
 -10  15   3        7.01        1.94      5.10 o
  -9  15   3      604.04      593.17     18.25 o
  -8  15   3      186.05      204.90     11.21 o
  -7  15   3      181.29      162.39      8.01 o
  -6  15   3      581.64      623.68     26.89 o
  -5  15   3      472.72      480.95     13.58 o
  -4  15   3      346.63      330.48     12.62 o
  -3  15   3      208.37      217.17     10.39 o
  -2  15   3     1440.04     1530.89     32.26 o
  -1  15   3       81.76       65.45      7.27 o
   0  15   3      162.72      137.94      9.82 o
   1  15   3       15.37       33.74      5.48 o
   2  15   3     1310.92     1394.02     47.36 o
  -9  16   3      279.92      276.44     26.44 o
  -8  16   3      110.03       99.28      8.81 o
  -7  16   3     1007.18     1046.83     25.83 o
  -6  16   3      651.79      628.63     18.79 o
  -5  16   3      200.23      199.23     11.53 o
  -4  16   3      599.73      675.51     19.43 o
  -3  16   3      297.23      268.37     12.10 o
  -2  16   3     1682.55     1655.37     42.86 o
  -1  16   3      340.57      344.67     14.10 o
   0  16   3       23.15       29.32      6.21 o
   1  16   3       52.32       50.36      7.68 o
  -8  17   3      148.76      143.90     18.48 o
  -7  17   3     1143.65     1181.57     34.91 o
  -6  17   3      294.39      324.97     13.91 o
  -5  17   3      247.79      253.10     16.77 o
  -4  17   3      253.99      254.03     12.90 o
  -3  17   3      167.06      144.08     17.04 o
  -2  17   3     1038.53     1100.86     27.55 o
  -1  17   3      252.40      290.90     13.59 o
   1 -17   4       50.66       45.88     12.55 o
   2 -17   4      990.99     1047.23     46.20 o
   3 -17   4      309.71      355.20     25.15 o
   4 -17   4      684.22      743.64     38.02 o
   5 -17   4      243.87      260.71     22.82 o
   6 -17   4      531.11      619.26     35.16 o
  -2 -16   4      196.28      215.84     16.33 o
  -1 -16   4     1224.52     1261.99     52.68 o
   0 -16   4        3.61       23.83     10.24 o
   1 -16   4      220.35      259.75     20.83 o
   2 -16   4      979.71     1132.11     47.32 o
   3 -16   4      386.48      403.34     26.50 o
   4 -16   4      283.10      243.41     21.32 o
   5 -16   4      101.20      149.17     17.83 o
   6 -16   4      882.93     1018.23     45.28 o
   7 -16   4       68.05      101.70     16.16 o
  -4 -15   4      146.37      169.66     17.00 o
  -3 -15   4     2360.35     2421.67     60.82 o
  -2 -15   4       60.41       70.35     13.72 o
  -1 -15   4      267.37      306.32     15.88 o
   0 -15   4      362.98      402.07     17.76 o
   1 -15   4       94.34      110.50     14.62 o
   2 -15   4      346.94      385.88     24.51 o
   3 -15   4      296.24      307.30     21.96 o
   4 -15   4      480.15      505.29     28.47 o
   5 -15   4      229.01      217.45     19.06 o
   6 -15   4     1512.00     1482.90     57.24 o
   7 -15   4       45.59       64.36     13.63 o
   8 -15   4      612.44      600.18     33.37 o
  -5 -14   4      236.71      180.56     15.25 o
  -4 -14   4       46.04       25.48      7.59 o
  -3 -14   4     1409.71     1671.37     45.16 o
  -2 -14   4        0.31        5.01      5.17 o
  -1 -14   4      280.76      239.30     13.14 o
   0 -14   4      556.86      574.55     46.53 o
   1 -14   4      964.98      969.06     28.48 o
   2 -14   4        3.05       10.94      7.70 o
   3 -14   4      530.69      447.90     25.06 o
   4 -14   4      468.87      468.18     25.84 o
   5 -14   4       30.83       39.43      9.90 o
   6 -14   4      576.09      617.05     31.34 o
   7 -14   4      821.90      832.60     38.28 o
   8 -14   4      179.15      220.47     19.42 o
   9 -14   4        7.07        9.67      9.26 o
  -6 -13   4       12.13       16.01     11.67 o
  -5 -13   4      357.18      359.43     18.24 o
  -4 -13   4        1.56        5.75      5.76 o
  -3 -13   4      331.99      338.29     19.43 o
  -2 -13   4      550.87      541.47     36.98 o
  -1 -13   4      288.98      276.40     13.39 o
   0 -13   4      136.99      142.53     10.73 o
   1 -13   4      774.28      803.98     26.73 o
   2 -13   4       24.86       25.82      5.67 o
   3 -13   4     1669.58     1600.72     56.73 o
   4 -13   4       66.32       64.28     10.81 o
   5 -13   4      473.82      481.17     25.70 o
   6 -13   4       64.42       92.53     13.38 o
   7 -13   4     1292.20     1294.34     50.02 o
   8 -13   4      186.95      180.27     18.54 o
   9 -13   4       25.76       27.01     10.16 o
  10 -13   4      874.65      893.22     41.85 o
  -7 -12   4      209.57      170.75     14.75 o
  -6 -12   4      154.91      177.47     26.02 o
  -5 -12   4      538.13      597.03     25.03 o
  -4 -12   4      555.05      492.47     19.87 o
  -3 -12   4      533.98      410.78     13.15 o
  -2 -12   4     1049.28     1152.63     31.31 o
  -1 -12   4      717.47      779.31     31.01 o
   0 -12   4       89.20       90.48      8.22 o
   1 -12   4      528.33      494.21     17.44 o
   2 -12   4      299.03      293.25     13.07 o
   3 -12   4     2133.17     1956.45     65.15 o
   4 -12   4        8.41       15.26      6.84 o
   5 -12   4     2437.96     2375.90     76.80 o
   6 -12   4      408.93      433.62     24.21 o
   7 -12   4     1300.34     1218.11     47.08 o
   8 -12   4     1303.82     1216.57     47.75 o
   9 -12   4      180.54      158.00     17.28 o
  10 -12   4      374.86      387.32     25.60 o
  -8 -11   4      262.01      264.87     18.94 o
  -7 -11   4      345.04      299.96     20.41 o
  -6 -11   4      826.03      724.77     25.67 o
  -5 -11   4      911.13      814.17     27.10 o
  -4 -11   4     1299.41     1439.41     37.87 o
  -3 -11   4      177.64      233.92      9.39 o
  -2 -11   4     1104.82     1034.92     32.62 o
  -1 -11   4     1403.22     1289.30     46.20 o
   0 -11   4      168.74      167.91      9.87 o
   1 -11   4     1692.66     1670.47     39.51 o
   2 -11   4      127.42      121.85      8.72 o
   3 -11   4     3897.30     3711.80    135.71 o
   4 -11   4      301.16      288.75     17.83 o
   5 -11   4     1299.83     1312.42     47.06 o
   6 -11   4        6.77        3.88      6.54 o
   7 -11   4      419.36      432.61     16.10 o
   8 -11   4     1179.65     1198.51     31.52 o
   9 -11   4      330.79      343.03     23.04 o
  10 -11   4      333.90      330.58     23.11 o
  11 -11   4      473.53      464.05     28.21 o
  -9 -10   4       78.57       49.47      9.80 o
  -8 -10   4      149.01      113.19     11.95 o
  -7 -10   4      350.09      311.91     16.79 o
  -6 -10   4     3213.62     3197.62     72.92 o
  -5 -10   4      344.06      374.68     16.77 o
  -4 -10   4     1071.69     1125.04     23.94 o
  -3 -10   4     1108.74     1151.55     30.05 o
  -2 -10   4      954.76      834.88     29.50 o
  -1 -10   4     3813.63     3355.94     70.61 o
   0 -10   4      811.32      891.47     23.99 o
   1 -10   4      660.13      667.59     33.33 o
   2 -10   4       98.43       76.30      6.99 o
   3 -10   4     3286.12     3402.85     70.51 o
   4 -10   4     1198.09     1179.28     42.06 o
   5 -10   4      767.28      775.11     31.47 o
   6 -10   4      168.06      125.71      8.94 o
   7 -10   4      837.43      856.97     23.82 o
   8 -10   4      608.87      643.93     20.37 o
   9 -10   4      643.37      609.82     30.20 o
  10 -10   4      147.80      136.94     16.09 o
  11 -10   4      150.66      155.64     17.63 o
  -9  -9   4       29.59       39.01     14.89 o
  -8  -9   4       93.02      110.46     11.31 o
  -7  -9   4      394.35      412.83     18.36 o
  -6  -9   4     5516.39     5505.16    118.62 o
  -5  -9   4        0.11        8.28      3.13 o
  -4  -9   4      388.15      332.93     15.09 o
  -3  -9   4      135.70      104.48      7.94 o
  -2  -9   4       44.93       55.07      5.91 o
  -1  -9   4     5240.76     4924.37    141.80 o
   0  -9   4     1060.60     1080.10     26.80 o
   1  -9   4       14.29       20.21      3.79 o
   2  -9   4       45.77       38.40      4.72 o
   3  -9   4     4008.04     4167.55     83.75 o
   4  -9   4      323.53      323.40     11.50 o
   5  -9   4       77.56       71.44      6.44 o
   6  -9   4      185.51      155.00      8.83 o
   7  -9   4     1526.35     1542.24     35.94 o
   8  -9   4      285.96      261.72     12.04 o
   9  -9   4      411.53      432.64     24.17 o
  10  -9   4        2.78       -2.93      7.30 o
  11  -9   4       44.61       61.46     12.05 o
 -10  -8   4      348.34      341.08     18.82 o
  -9  -8   4       13.19       23.31      7.12 o
  -8  -8   4      221.70      293.17     15.59 o
  -7  -8   4       77.03      117.55     10.88 o
  -6  -8   4      903.23      878.15     17.87 o
  -5  -8   4      848.15      800.75     16.15 o
  -4  -8   4      370.69      407.95     10.00 o
  -3  -8   4        8.20        7.47      3.49 o
  -2  -8   4     1231.07     1194.07     29.00 o
  -1  -8   4      328.80      386.48     15.58 o
   0  -8   4      499.90      520.88     15.28 o
   1  -8   4        9.86       14.18      8.45 o
   2  -8   4      137.92      118.11      6.61 o
   3  -8   4     3087.34     3006.33     61.34 o
   4  -8   4     1390.48     1506.60     33.40 o
   5  -8   4      612.47      611.47     17.21 o
   6  -8   4        0.24        3.30      3.11 o
   7  -8   4     1297.27     1316.45     31.02 o
   8  -8   4       95.78       94.96      7.52 o
   9  -8   4     1158.46     1140.83     43.34 o
  10  -8   4       28.47       18.54      8.49 o
  11  -8   4      988.19     1002.34     42.07 o
 -10  -7   4       17.13       21.95      7.11 o
  -9  -7   4      145.98      171.70     13.37 o
  -8  -7   4      272.39      219.35     13.62 o
  -7  -7   4      269.81      314.33     14.91 o
  -6  -7   4      139.55      188.08      7.15 o
  -5  -7   4      494.53      510.16     11.55 o
  -4  -7   4      337.04      339.83     14.51 o
  -3  -7   4      342.73      323.58     12.15 o
  -2  -7   4     3524.29     3140.40     66.14 o
  -1  -7   4      349.79      295.99     11.42 o
   0  -7   4     2662.59     2522.31     66.25 o
   1  -7   4     1138.47      963.86     22.84 o
   2  -7   4     6750.27     6888.61    132.42 o
   3  -7   4        3.37       25.02      5.98 o
   4  -7   4     3263.33     3313.82     66.13 o
   5  -7   4     2116.44     2072.47     43.46 o
   6  -7   4      597.45      572.60     16.04 o
   7  -7   4      318.98      385.55     14.73 o
   8  -7   4      726.26      708.34     19.28 o
   9  -7   4     1019.44     1072.89     41.07 o
  10  -7   4      198.10      209.95     16.89 o
  11  -7   4      983.55     1034.55     32.23 o
 -11  -6   4       72.57       80.46     10.80 o
 -10  -6   4       58.13       56.46      9.28 o
  -9  -6   4       44.45       57.96      8.47 o
  -8  -6   4      152.92      135.25     11.17 o
  -7  -6   4      434.44      391.45     16.11 o
  -6  -6   4      655.72      631.33     19.82 o
  -5  -6   4      626.63      649.53     17.94 o
  -4  -6   4     4663.98     4836.35     85.83 o
  -3  -6   4      456.89      415.30     10.58 o
  -2  -6   4     3826.10     3277.00     66.33 o
  -1  -6   4     3339.85     3712.87     73.87 o
   0  -6   4     1590.00     1541.61     33.18 o
   1  -6   4      231.71      224.83     10.12 o
   2  -6   4     3211.89     3080.80     61.12 o
   3  -6   4     1124.88     1221.01     40.70 o
   4  -6   4     1740.56     1693.72     51.37 o
   5  -6   4     2551.68     2414.04     48.89 o
   6  -6   4      885.28      814.69     20.01 o
   7  -6   4      688.91      662.82     15.21 o
   8  -6   4       18.16       23.78      5.56 o
   9  -6   4     1265.15     1256.61     41.74 o
  10  -6   4       66.22       98.33      9.87 o
  11  -6   4     2041.90     2069.63     52.31 o
 -11  -5   4       44.09       57.35      9.35 o
 -10  -5   4       84.73       85.69     10.20 o
  -9  -5   4     4297.96     4160.22    152.00 o
  -8  -5   4     1129.64     1141.14     41.10 o
  -7  -5   4     1911.87     1899.29     36.40 o
  -6  -5   4      129.86      139.28      7.03 o
  -5  -5   4       46.88       53.00      3.64 o
  -4  -5   4     6504.71     6569.59    131.27 o
  -3  -5   4     1041.84     1113.01     20.68 o
  -2  -5   4      764.86     1024.42     23.82 o
  -1  -5   4      112.84      169.20      6.82 o
   0  -5   4    14468.33    14885.38    279.05 o
   1  -5   4     1202.23     1245.32     26.58 o
   2  -5   4     7002.50     7047.76    133.55 o
   3  -5   4      889.34      941.61     30.00 o
   4  -5   4     3428.02     3513.47     97.95 o
   5  -5   4     4341.77     4214.64     67.42 o
   6  -5   4      949.77      942.13     21.64 o
   7  -5   4      379.16      393.31     10.41 o
   8  -5   4      885.84      854.67     24.64 o
   9  -5   4     1955.00     1941.26     46.94 o
  10  -5   4        0.02        1.80      7.11 o
  11  -5   4      596.69      560.56     21.93 o
  12  -5   4        0.70       -0.13     10.19 o
 -12  -4   4      337.74      317.99     24.89 o
 -11  -4   4      837.36      781.86     27.16 o
 -10  -4   4       97.55       99.09     10.53 o
  -9  -4   4     1839.27     1818.13     45.39 o
  -8  -4   4     2695.60     2729.05     61.25 o
  -7  -4   4     1455.14     1401.75     28.12 o
  -6  -4   4      631.57      656.83     15.67 o
  -5  -4   4     1157.56     1169.35     19.51 o
  -4  -4   4     4467.84     4137.03     67.05 o
  -3  -4   4       34.23       22.02      2.05 o
  -2  -4   4       16.38       12.67      2.55 o
  -1  -4   4      327.09      439.05     11.67 o
   0  -4   4     5581.56     5120.77     97.88 o
   1  -4   4      453.75      422.49     11.15 o
   2  -4   4     3047.98     3283.08    112.80 o
   3  -4   4      331.53      463.07     13.57 o
   4  -4   4     5497.50     5731.50    143.40 o
   5  -4   4     2671.98     2749.35     55.05 o
   6  -4   4      761.90      803.93     45.16 o
   7  -4   4      205.47      192.60     10.01 o
   8  -4   4      573.11      563.64     18.86 o
   9  -4   4     3134.66     3131.46     69.38 o
  10  -4   4       21.27       23.20      7.09 o
  11  -4   4        6.04        0.55      5.56 o
 -12  -3   4      239.88      254.18     16.08 o
 -11  -3   4      580.92      564.01     22.26 o
 -10  -3   4      178.95      162.68     12.39 o
  -9  -3   4     2387.97     2346.54     54.74 o
  -8  -3   4       10.02       -2.33      4.88 o
  -7  -3   4        2.77       -1.50      2.48 o
  -6  -3   4      726.70      726.62     26.81 o
  -5  -3   4     2611.61     2770.86     46.98 o
  -4  -3   4     1545.12     1539.91     27.56 o
  -3  -3   4      240.17      303.05     17.11 o
  -2  -3   4     6610.23     7197.18    136.79 o
  -1  -3   4     3111.93     3221.04     62.63 o
   0  -3   4     1714.87     1514.04     30.44 o
   1  -3   4      157.85      177.68      5.38 o
   2  -3   4     2496.21     2546.51     41.68 o
   3  -3   4       28.67       33.90      2.36 o
   4  -3   4    12989.96    13755.70    257.25 o
   5  -3   4       25.12       36.10      4.52 o
   6  -3   4      429.65      514.71     18.56 o
   7  -3   4       71.40       70.15      9.01 o
   8  -3   4     1054.22     1016.15     27.77 o
   9  -3   4     2269.16     2258.92     52.74 o
  10  -3   4     1155.81     1147.30     52.51 o
  11  -3   4       89.42      111.05     10.89 o
 -12  -2   4       21.06       16.67      7.17 o
 -11  -2   4       42.96        6.46      4.72 o
 -10  -2   4       19.64        2.98      5.71 o
  -9  -2   4     2309.97     2185.95     51.24 o
  -8  -2   4       12.06       30.70      4.77 o
  -7  -2   4       29.15       16.92      3.52 o
  -6  -2   4     1005.59     1169.80     22.95 o
  -5  -2   4     9233.00     9502.73    218.24 o
  -4  -2   4       81.49       83.66      6.37 o
  -3  -2   4     1246.62     1259.31     22.12 o
  -2  -2   4     7932.43     8776.17    165.42 o
   0  -2   4     5650.40     5823.20    344.07 o
   1  -2   4     5935.42     6378.47    174.92 o
   2  -2   4      144.62      139.43      5.20 o
   3  -2   4      269.57      233.76      8.87 o
   4  -2   4     8106.86     8591.76    133.07 o
   5  -2   4      258.37      282.03      9.21 o
   6  -2   4       98.38      122.72      5.76 o
   7  -2   4      332.73      352.06     19.97 o
   8  -2   4     4777.23     4750.89     97.97 o
   9  -2   4      409.26      387.82     22.92 o
  10  -2   4     1136.07     1125.94     32.51 o
  11  -2   4      296.09      298.53     19.69 o
 -13  -1   4       24.42       25.25      8.47 o
 -12  -1   4       16.04        2.33      7.95 o
 -11  -1   4      105.42       92.16     12.74 o
 -10  -1   4     1435.30     1407.04     60.19 o
  -9  -1   4      580.63      632.25     19.50 o
  -8  -1   4      363.29      357.02     11.18 o
  -7  -1   4     1453.56     1558.84     29.42 o
  -6  -1   4      481.24      475.20     11.77 o
  -5  -1   4     2606.90     2611.55     43.72 o
  -4  -1   4      680.12      792.65     15.28 o
  -3  -1   4     1560.86     1526.25     25.77 o
  -2  -1   4      259.27      337.49      6.76 o
  -1  -1   4     6064.56     6839.72    106.29 o
   0  -1   4      281.80      321.55      6.80 o
   1  -1   4      159.49      138.25      9.17 o
   2  -1   4     3183.70     3161.41     82.52 o
   3  -1   4     1426.09     1353.61     20.08 o
   4  -1   4     8331.67     8815.57    119.94 o
   5  -1   4     1084.75     1178.78     24.05 o
   6  -1   4     4423.75     4403.86    190.12 o
   7  -1   4      660.36      716.70     40.68 o
   8  -1   4     3338.09     3308.14     71.19 o
   9  -1   4      145.83      162.11     15.75 o
  10  -1   4      607.72      573.80     25.99 o
  11  -1   4      546.41      543.19     21.83 o
 -13   0   4       30.28       59.73     10.00 o
 -12   0   4      154.39      155.30     13.17 o
 -11   0   4       15.38       20.14      5.11 o
 -10   0   4     2901.79     3114.49    120.08 o
  -9   0   4      318.96      381.32     11.89 o
  -8   0   4        1.85        1.14      2.66 o
  -7   0   4     4597.26     4470.75     73.38 o
  -6   0   4      699.45      711.80     15.24 o
  -5   0   4     7531.06     7913.00    123.57 o
  -4   0   4     1280.28     1204.41     21.44 o
  -3   0   4     9518.66    10389.30    159.20 o
  -2   0   4     4109.39     4536.63     86.56 o
  -1   0   4     4115.94     3948.11     53.44 o
   0   0   4     2014.55     2043.00     41.45 o
   1   0   4     4544.73     5034.66     99.19 o
   2   0   4     7929.34     8363.85    230.27 o
   3   0   4     3864.88     4054.04     80.50 o
   4   0   4     2147.52     2132.98     31.44 o
   5   0   4      515.95      549.75     10.87 o
   6   0   4     2576.26     2508.31    152.14 o
   7   0   4       34.57       28.13      6.40 o
   8   0   4     1366.56     1266.51     32.93 o
   9   0   4      383.34      310.91     22.67 o
  10   0   4      946.01      891.58     42.97 o
  11   0   4     1182.64     1190.97     43.39 o
 -13   1   4      314.34      331.42     18.08 o
 -12   1   4     1511.99     1548.44     42.17 o
 -11   1   4      104.07      107.98      7.97 o
 -10   1   4     2514.79     2519.99     57.02 o
  -9   1   4     1199.13     1203.73     22.17 o
  -8   1   4      128.61      136.30      5.92 o
  -7   1   4     3745.27     3774.61     53.61 o
  -6   1   4        1.96        8.13      2.24 o
  -5   1   4     5851.39     6503.37    101.32 o
  -4   1   4       34.92       61.58      2.77 o
  -3   1   4     6428.83     6230.17     82.99 o
  -2   1   4       12.79       19.22      1.70 o
  -1   1   4      358.72      319.80      5.36 o
   1   1   4    15698.50    16953.33    449.67 o
   2   1   4     4881.24     4897.82     76.85 o
   3   1   4      191.53      159.08      3.96 o
   4   1   4       33.97       31.89      3.29 o
   5   1   4      307.00      355.60      8.29 o
   6   1   4     2847.40     2896.58     51.40 o
   7   1   4      206.03      214.83     10.33 o
   8   1   4      709.04      681.44     28.77 o
   9   1   4      185.28      194.43     15.79 o
  10   1   4     1010.47     1033.22     31.15 o
  11   1   4      721.75      734.07     30.27 o
 -13   2   4      301.34      317.28     32.56 o
 -12   2   4     2759.72     2780.62     51.52 o
 -11   2   4      286.33      267.47     10.89 o
 -10   2   4       39.86       43.43      5.38 o
  -9   2   4     1048.35     1076.64     19.61 o
  -8   2   4     1665.11     1807.41     28.62 o
  -7   2   4     3411.32     3582.22     50.98 o
  -6   2   4       55.75       86.69      4.32 o
  -5   2   4     2056.58     2010.41     29.26 o
  -4   2   4      105.29      105.59      4.00 o
  -3   2   4    17478.50    17588.92    264.43 o
  -2   2   4      237.13      213.15      4.10 o
  -1   2   4       94.24       62.67      1.92 o
   0   2   4     9110.62     9518.05    112.91 o
   1   2   4     8010.11     8574.91    101.87 o
   2   2   4      904.13      907.68     13.38 o
   3   2   4     1434.33     1435.94     21.96 o
   4   2   4       66.09       80.20      3.74 o
   5   2   4     1256.59     1293.34     21.50 o
   6   2   4     3762.06     3610.84     93.96 o
   7   2   4      144.41      140.99      7.91 o
   8   2   4       88.48       84.73      8.17 o
   9   2   4        2.42       -0.22      4.47 o
  10   2   4     1585.52     1501.82     81.06 o
 -13   3   4      132.54      127.55     12.75 o
 -12   3   4      996.56     1016.87     24.40 o
 -11   3   4        1.32       -1.86      3.76 o
 -10   3   4       83.01       82.01      7.98 o
  -9   3   4      283.07      293.82      8.72 o
  -8   3   4     2471.59     2441.86     36.86 o
  -7   3   4      689.59      707.46     13.38 o
  -6   3   4      431.78      452.48      9.33 o
  -5   3   4      119.47       95.03      4.26 o
  -4   3   4      310.70      255.16      6.94 o
  -3   3   4     2462.08     2532.01     40.78 o
  -2   3   4      498.32      504.05      9.99 o
  -1   3   4      206.57      163.26      3.85 o
   0   3   4      577.66      592.21      9.51 o
   1   3   4     3476.06     3229.70     39.92 o
   2   3   4      223.76      276.90      9.59 o
   3   3   4      885.73      894.81     18.08 o
   4   3   4       21.66       34.54      2.46 o
   5   3   4     3633.85     3518.66     60.63 o
   6   3   4     1462.35     1482.32     30.03 o
   7   3   4     1077.52      957.20     22.59 o
   8   3   4       74.72       58.42      6.25 o
   9   3   4      291.61      309.71     17.71 o
  10   3   4     1875.29     1889.97     50.97 o
 -13   4   4      263.98      245.27     15.63 o
 -12   4   4       38.29       52.37      6.72 o
 -11   4   4      114.30      118.06      8.04 o
 -10   4   4      543.79      525.04     14.60 o
  -9   4   4        2.97       -0.78      2.69 o
  -8   4   4     2165.91     2151.77     33.16 o
  -7   4   4      522.86      493.78     10.50 o
  -6   4   4       41.44       41.56      3.00 o
  -5   4   4      190.86      215.83      6.77 o
  -4   4   4     2047.07     1713.29     29.35 o
  -3   4   4     1873.24     1814.09     30.39 o
  -2   4   4     3508.70     3753.81     58.83 o
  -1   4   4     1364.90     1310.48     19.20 o
   0   4   4     1353.20     1270.89     21.78 o
   1   4   4     9564.45     9829.98    157.70 o
   2   4   4      520.76      605.79     12.44 o
   3   4   4      786.96      927.41     13.79 o
   4   4   4       48.01       42.49      3.83 o
   5   4   4     5279.07     4969.91     83.53 o
   6   4   4     1021.24      914.72     21.35 o
   7   4   4      963.84      906.23     22.05 o
   8   4   4      173.82      152.03      9.28 o
   9   4   4     1047.37     1005.96     30.79 o
  10   4   4     1104.91     1086.67     33.77 o
 -13   5   4      784.96      769.24     48.71 o
 -12   5   4      915.65      887.77     28.02 o
 -11   5   4       94.00       85.09      7.03 o
 -10   5   4      707.34      735.77     18.04 o
  -9   5   4      103.04       87.21      5.43 o
  -8   5   4     1294.28     1270.03     21.71 o
  -7   5   4      224.15      251.92      8.47 o
  -6   5   4      922.97      803.56     16.88 o
  -5   5   4      116.84      135.96      5.74 o
  -4   5   4    17462.91    18118.64    273.63 o
  -3   5   4     2467.90     2471.36     40.57 o
  -2   5   4      300.51      216.61      6.11 o
  -1   5   4     2206.92     2036.81     29.12 o
   0   5   4     2942.42     2893.23     40.24 o
   1   5   4     3837.25     3758.00     52.92 o
   2   5   4      189.31      260.76      5.78 o
   3   5   4     2002.41     1952.42     29.44 o
   4   5   4       46.97       50.96      3.56 o
   5   5   4     3209.39     3002.34     53.81 o
   6   5   4      250.22      208.69     17.44 o
   7   5   4      177.20      188.16      9.74 o
   8   5   4      894.58      914.32     23.72 o
   9   5   4      848.16      795.79     29.27 o
 -13   6   4      727.13      801.00     28.05 o
 -12   6   4     1418.41     1419.79     33.95 o
 -11   6   4      114.52       98.33      7.95 o
 -10   6   4      350.09      380.65     12.30 o
  -9   6   4      130.12      152.81      8.16 o
  -8   6   4     1865.88     1865.06     34.48 o
  -7   6   4      768.26      691.00     18.14 o
  -6   6   4     2204.84     2189.70     60.87 o
  -5   6   4      315.10      297.72      8.73 o
  -4   6   4     3135.65     3037.36     49.90 o
  -3   6   4     1267.11     1142.95     25.98 o
  -2   6   4       17.87       18.30      2.45 o
  -1   6   4     6916.62     6990.71     93.77 o
   0   6   4     3282.92     3198.78     44.79 o
   1   6   4     4226.96     4162.11     46.99 o
   2   6   4      682.19      698.72     11.52 o
   3   6   4     2607.40     2599.76     60.55 o
   4   6   4        6.61       33.55      3.39 o
   5   6   4     1131.84     1180.36     25.83 o
   6   6   4       25.38       40.20      5.29 o
   7   6   4      205.46      193.03     10.16 o
   8   6   4     1232.89     1229.04     29.46 o
   9   6   4      634.55      632.10     25.75 o
 -13   7   4      192.43      195.27     16.59 o
 -12   7   4     1107.06     1112.62     75.25 o
 -11   7   4      406.46      426.51     17.38 o
 -10   7   4      501.02      492.70     27.09 o
  -9   7   4      664.41      708.25     17.50 o
  -8   7   4     2542.67     2583.00     47.14 o
  -7   7   4     5944.75     5942.09     95.14 o
  -6   7   4     3166.41     3108.13     52.29 o
  -5   7   4      119.34      138.82      6.22 o
  -4   7   4     1540.95     1432.65     26.37 o
  -3   7   4     2330.22     2147.12     36.71 o
  -2   7   4     4494.14     4451.04     73.71 o
  -1   7   4      683.80      590.00     11.14 o
   0   7   4      506.65      469.87      8.50 o
   1   7   4      519.80      520.04      8.63 o
   2   7   4        6.97       12.78      2.51 o
   3   7   4     2231.86     2328.76     36.11 o
   4   7   4     2452.57     2331.61     54.47 o
   5   7   4      476.79      465.85     17.00 o
   6   7   4      436.75      410.40     14.98 o
   7   7   4      395.77      374.49     14.21 o
   8   7   4      404.31      333.12     14.07 o
 -13   8   4      162.67      181.21     13.73 o
 -12   8   4      813.80      888.07     27.61 o
 -11   8   4      458.08      487.16     14.38 o
 -10   8   4      950.39      948.32     27.21 o
  -9   8   4       21.09       12.97      4.10 o
  -8   8   4      372.96      392.08     12.10 o
  -7   8   4       31.32       35.73      4.55 o
  -6   8   4     1761.25     1622.14     30.43 o
  -5   8   4     1338.12     1455.17     27.48 o
  -4   8   4       30.15       35.00      3.71 o
  -3   8   4     1194.95     1271.49     25.44 o
  -2   8   4      958.39      942.19     18.89 o
  -1   8   4        0.40        0.97      1.47 o
   0   8   4      255.27      309.99      6.34 o
   1   8   4        6.64       10.74      2.20 o
   2   8   4     2086.44     2093.45     32.69 o
   3   8   4     1537.89     1543.05     25.87 o
   4   8   4      980.81      923.97     22.13 o
   5   8   4      402.63      360.24     13.07 o
   6   8   4        4.88        9.38      4.45 o
   7   8   4     1662.06     1605.10     35.91 o
   8   8   4      102.64      106.78     12.21 o
 -13   9   4      453.02      466.32     34.95 o
 -12   9   4      266.81      261.29     11.22 o
 -11   9   4      279.24      280.23     11.15 o
 -10   9   4       85.21       90.78      7.05 o
  -9   9   4      125.65      133.84      8.33 o
  -8   9   4      414.05      406.12     14.12 o
  -7   9   4     1964.07     1920.13     40.17 o
  -6   9   4       40.30       30.78      4.14 o
  -5   9   4       25.85       22.74      3.61 o
  -4   9   4      146.01      128.89      6.18 o
  -3   9   4      769.76      731.08     13.99 o
  -2   9   4     2559.21     2459.84     36.12 o
  -1   9   4      787.02      764.51     11.81 o
   0   9   4     2360.71     2285.96     28.07 o
   1   9   4     2013.78     2017.30     29.70 o
   2   9   4     4483.44     4229.05     61.06 o
   3   9   4      176.61      151.16      6.92 o
   4   9   4      112.37      149.99      9.29 o
   5   9   4      714.18      743.33     22.43 o
   6   9   4      808.11      809.77     22.46 o
   7   9   4     2042.84     2071.88     44.15 o
 -13  10   4      112.25       91.14     16.75 o
 -12  10   4       30.40       43.26      6.57 o
 -11  10   4      924.52      959.65     22.72 o
 -10  10   4        7.35        4.46      4.08 o
  -9  10   4     1057.16     1081.64     20.62 o
  -8  10   4      124.33      125.91      6.70 o
  -7  10   4      876.66      852.40     16.99 o
  -6  10   4       28.74       32.06      3.75 o
  -5  10   4      132.89      122.50      7.64 o
  -4  10   4     1411.48     1368.32     23.00 o
  -3  10   4     2334.10     2171.36     37.09 o
  -2  10   4     3810.61     3680.81     48.76 o
  -1  10   4        0.07        1.14      1.89 o
   0  10   4      480.99      493.92     14.71 o
   1  10   4      733.95      702.49     13.40 o
   2  10   4     6328.31     6477.43     90.92 o
   3  10   4       13.36       13.84      3.71 o
   4  10   4      626.24      593.59     17.76 o
   5  10   4      845.34      847.76     29.35 o
   6  10   4      963.25      991.22     26.28 o
   7  10   4     1022.86     1069.81     45.88 o
 -13  11   4      219.93      209.02     20.60 o
 -12  11   4      575.08      606.46     18.05 o
 -11  11   4      519.75      509.06     15.98 o
 -10  11   4      247.90      234.75     19.59 o
  -9  11   4      606.46      567.23     13.98 o
  -8  11   4       47.68       59.27      5.31 o
  -7  11   4      796.63      750.68     16.03 o
  -6  11   4     4209.97     4057.19     58.37 o
  -5  11   4     2304.17     2230.05     34.83 o
  -4  11   4     3042.40     2917.12     43.42 o
  -3  11   4      549.41      562.32     12.72 o
  -2  11   4     1575.71     1472.92     22.27 o
  -1  11   4     1612.15     1522.81     25.67 o
   0  11   4      756.47      776.52     15.94 o
   1  11   4      853.75      785.80     16.83 o
   2  11   4     1745.60     1819.72     44.64 o
   3  11   4      555.05      592.46     14.64 o
   4  11   4      313.40      293.83     12.89 o
   5  11   4      570.55      560.06     18.70 o
   6  11   4      428.74      428.86     16.96 o
 -12  12   4       55.84       70.66      7.87 o
 -11  12   4      769.86      804.18     21.34 o
 -10  12   4      405.55      381.78     13.74 o
  -9  12   4     2629.37     2559.89     46.85 o
  -8  12   4        5.35       27.18      4.47 o
  -7  12   4     1486.13     1524.26     36.68 o
  -6  12   4     3340.20     3380.46     64.90 o
  -5  12   4      198.52      190.71      9.20 o
  -4  12   4     1021.34      955.17     16.69 o
  -3  12   4     1386.59     1331.32     21.15 o
  -2  12   4      214.37      227.38      8.29 o
  -1  12   4      217.88      217.94     13.83 o
   0  12   4     1201.75     1179.14     21.94 o
   1  12   4        8.24       12.05      3.75 o
   2  12   4      680.97      705.39     17.59 o
   3  12   4      930.45      966.10     25.15 o
   4  12   4     1177.52     1210.74     29.93 o
   5  12   4        2.32        2.51      5.15 o
 -12  13   4      393.92      403.68     15.36 o
 -11  13   4      811.62      808.77     42.88 o
 -10  13   4      194.60      183.99     21.81 o
  -9  13   4      361.78      366.40     13.28 o
  -8  13   4      183.73      158.68      8.41 o
  -7  13   4      536.13      553.31     14.08 o
  -6  13   4      569.00      538.84     13.68 o
  -5  13   4       86.21       97.86      5.80 o
  -4  13   4       17.75        6.07      2.92 o
  -3  13   4      308.17      276.68      9.32 o
  -2  13   4     1256.58     1206.64     25.89 o
  -1  13   4       86.83       82.21      6.13 o
   0  13   4      271.63      279.24     11.25 o
   1  13   4      221.63      241.23      9.51 o
   2  13   4      845.54      874.82     19.56 o
   3  13   4       23.12       23.89      5.95 o
   4  13   4      547.20      550.52     19.16 o
 -11  14   4      524.79      524.35     17.47 o
 -10  14   4       60.06       52.21      7.31 o
  -9  14   4       47.75       38.27      6.10 o
  -8  14   4       63.02       50.83      5.63 o
  -7  14   4      359.10      345.94     10.20 o
  -6  14   4       29.19       27.97      4.09 o
  -5  14   4     1805.20     1745.90     28.10 o
  -4  14   4      105.74       97.05      7.61 o
  -3  14   4        4.94        7.11      4.14 o
  -2  14   4     1172.06     1096.20     21.82 o
  -1  14   4      653.81      739.08     17.02 o
   0  14   4      439.08      450.84     14.90 o
   1  14   4     1188.21     1162.38     23.97 o
   2  14   4      274.30      303.11     13.95 o
   3  14   4       94.05      105.92      9.86 o
 -10  15   4      380.50      422.78     20.55 o
  -9  15   4       16.77       19.81      5.50 o
  -8  15   4      252.21      258.71     12.07 o
  -7  15   4      486.65      493.89     12.72 o
  -6  15   4       21.51       27.46      4.95 o
  -5  15   4     1097.20     1055.00     25.11 o
  -4  15   4        5.56       14.09      4.88 o
  -3  15   4     1014.73     1032.16     24.66 o
  -2  15   4      189.74      239.23      9.75 o
  -1  15   4      869.90      951.35     23.92 o
   0  15   4      253.98      269.68     14.11 o
   1  15   4      699.13      703.68     18.10 o
   2  15   4       85.72       88.47      9.34 o
  -9  16   4       47.69       53.34      7.35 o
  -8  16   4       24.45       19.08      5.98 o
  -7  16   4     1251.94     1246.93     29.32 o
  -6  16   4      466.58      508.49     16.90 o
  -5  16   4      679.54      762.41     21.02 o
  -4  16   4       40.76       58.38     13.32 o
  -3  16   4      987.79      974.10     24.51 o
  -2  16   4      302.13      319.75     11.69 o
  -1  16   4      256.34      255.61     12.05 o
   0  16   4      213.42      225.01     11.39 o
  -7  17   4      786.06      826.24     28.06 o
  -6  17   4      107.41      110.47      9.74 o
  -5  17   4      693.02      735.65     21.36 o
  -4  17   4      180.01      187.90     11.77 o
  -3  17   4      543.28      536.34     15.63 o
  -2  17   4        1.85       24.40      6.22 o
   0 -17   5      376.50      414.60     27.83 o
   1 -17   5      537.68      618.61     34.57 o
   2 -17   5       18.04       27.78     10.99 o
   3 -17   5     1238.23     1245.48     52.90 o
   4 -17   5       17.10       55.55     13.65 o
   5 -17   5      374.22      428.31     28.68 o
  -1 -16   5      377.13      404.11     26.38 o
   0 -16   5      100.89      137.02     17.23 o
   1 -16   5      684.43      803.56     38.84 o
   2 -16   5       10.68       16.30      9.56 o
   3 -16   5     1540.85     1486.58     57.83 o
   4 -16   5        0.49        5.90      9.02 o
   5 -16   5      275.95      331.26     24.54 o
   6 -16   5      181.30      199.63     21.15 o
   7 -16   5      700.57      652.92     35.47 o
  -4 -15   5      363.40      381.21     19.91 o
  -3 -15   5      649.54      682.36     37.93 o
  -2 -15   5      364.53      409.76     18.87 o
  -1 -15   5      669.92      728.13     25.25 o
   0 -15   5       20.03       25.89      9.71 o
   1 -15   5      813.68      805.76     37.55 o
   2 -15   5      265.37      320.16     22.83 o
   3 -15   5      601.15      647.31     32.87 o
   4 -15   5        0.03        2.59      7.69 o
   5 -15   5      619.41      606.65     31.94 o
   6 -15   5      130.19      114.61     16.34 o
   7 -15   5      974.59     1006.79     44.73 o
   8 -15   5       12.79       28.84     11.06 o
  -5 -14   5        9.91        4.03      6.84 o
  -4 -14   5      373.70      470.30     26.11 o
  -3 -14   5       63.88      101.04     10.90 o
  -2 -14   5      267.20      256.42     29.86 o
  -1 -14   5      477.62      449.76     19.23 o
   0 -14   5       31.15       52.56      7.38 o
   1 -14   5      210.87      226.24     18.40 o
   2 -14   5      630.65      601.68     30.00 o
   3 -14   5      318.89      360.82     22.91 o
   4 -14   5      186.64      193.45     16.68 o
   5 -14   5      208.07      221.93     18.37 o
   6 -14   5      427.29      401.66     24.88 o
   7 -14   5      169.16      173.10     18.33 o
   8 -14   5       13.39       35.27     10.97 o
   9 -14   5      260.82      291.46     22.83 o
  -6 -13   5      196.04      250.76     16.73 o
  -5 -13   5      174.07      213.63     15.56 o
  -4 -13   5      140.39      129.44     12.22 o
  -3 -13   5      395.11      383.18     16.96 o
  -2 -13   5       99.81      101.56      9.73 o
  -1 -13   5      397.23      394.04     16.19 o
   0 -13   5     1084.15     1112.47     30.80 o
   1 -13   5        0.56       -2.22      4.29 o
   2 -13   5     1185.74     1203.84     46.09 o
   3 -13   5      348.55      401.38     23.15 o
   4 -13   5        1.91       13.65      7.30 o
   5 -13   5      837.17      759.20     33.79 o
   6 -13   5      586.61      607.52     30.19 o
   7 -13   5      225.56      264.63     20.43 o
   8 -13   5       57.53       57.55     11.87 o
   9 -13   5     1041.12     1062.49     45.43 o
  -7 -12   5      236.46      205.58     15.91 o
  -6 -12   5      273.88      299.66     16.60 o
  -5 -12   5       30.92       23.85      8.30 o
  -4 -12   5      812.45      701.31     19.63 o
  -3 -12   5      902.26      979.90     44.22 o
  -2 -12   5      809.08      939.22     39.70 o
  -1 -12   5       28.41       41.50      6.38 o
   0 -12   5     1962.07     1904.99     45.04 o
   1 -12   5      294.73      296.87     13.24 o
   2 -12   5     3411.01     3373.15    102.87 o
   3 -12   5      183.51      186.46     15.62 o
   4 -12   5     1293.19     1227.73     46.02 o
   5 -12   5     1751.31     1683.48     58.66 o
   6 -12   5      741.56      717.16     32.37 o
   7 -12   5      722.30      745.37     33.96 o
   8 -12   5       20.77       19.69      9.17 o
   9 -12   5     1551.00     1609.08     59.96 o
  10 -12   5       92.61      108.70     16.08 o
  -8 -11   5      209.16      209.72     16.11 o
  -7 -11   5      428.41      399.59     49.22 o
  -6 -11   5      970.13      929.25     30.06 o
  -5 -11   5      672.53      781.34     26.17 o
  -4 -11   5      437.32      489.69     15.48 o
  -3 -11   5      454.12      386.73     15.47 o
  -2 -11   5     3082.15     2988.71     65.24 o
  -1 -11   5      514.32      538.72     18.13 o
   0 -11   5     2815.61     2783.84     60.64 o
   1 -11   5       67.44       60.66      6.76 o
   2 -11   5     2690.80     2658.79     65.54 o
   3 -11   5     1000.16      830.46     33.82 o
   4 -11   5     1507.38     1466.56     51.21 o
   5 -11   5      950.09      955.03     37.70 o
   6 -11   5      766.44      690.06     30.67 o
   7 -11   5      978.81      980.15     39.29 o
   8 -11   5      145.24      130.59     14.95 o
   9 -11   5      904.83      893.09     38.92 o
  10 -11   5        2.39       -7.41      7.41 o
  -9 -10   5      767.08      728.22     31.18 o
  -8 -10   5       49.08       29.07      7.42 o
  -7 -10   5      832.18      957.63     30.75 o
  -6 -10   5     1096.06     1210.98     34.78 o
  -5 -10   5     1526.45     1528.95     32.16 o
  -4 -10   5      724.41      726.54     19.13 o
  -3 -10   5      169.84      130.21     17.36 o
  -2 -10   5     3043.95     2786.08     60.68 o
  -1 -10   5      225.90      295.91     12.53 o
   0 -10   5     4817.07     4602.91     93.40 o
   1 -10   5       45.73       62.68      6.27 o
   2 -10   5     1677.78     1813.98     43.86 o
   3 -10   5      816.78      886.63     34.23 o
   4 -10   5     2250.16     1912.41     61.72 o
   5 -10   5      332.66      285.21     17.60 o
   6 -10   5       62.41       49.49      8.88 o
   7 -10   5      968.07      942.70     37.40 o
   8 -10   5      398.52      379.35     22.21 o
   9 -10   5      544.37      577.96     29.54 o
  10 -10   5       15.34        8.78      8.33 o
  11 -10   5      170.30      185.86     19.09 o
  -9  -9   5      544.37      554.17     23.09 o
  -8  -9   5      144.42      210.63     14.33 o
  -7  -9   5      987.71      965.92     30.07 o
  -6  -9   5      302.32      306.62     12.03 o
  -5  -9   5     1078.24     1048.72     23.88 o
  -4  -9   5     1614.83     1604.52     27.12 o
  -3  -9   5       66.10       72.13     11.08 o
  -2  -9   5      267.36      260.62     11.31 o
  -1  -9   5        1.09       34.21      4.99 o
   0  -9   5      909.32      976.98     24.95 o
   1  -9   5       43.68       54.65      5.38 o
   2  -9   5     2867.22     2744.39     94.34 o
   3  -9   5        1.65       23.13      4.09 o
   4  -9   5     2108.75     2060.01     64.49 o
   5  -9   5      158.80      127.79     11.20 o
   6  -9   5      373.72      352.58     18.76 o
   7  -9   5      313.51      315.86     18.76 o
   8  -9   5      661.00      637.63     28.98 o
   9  -9   5      114.00      136.96     15.16 o
  10  -9   5        6.10       12.90      8.11 o
  11  -9   5       40.00       35.69     10.69 o
 -10  -8   5       93.03       80.68     10.83 o
  -9  -8   5      418.29      460.11     32.03 o
  -8  -8   5      578.56      616.52     23.03 o
  -7  -8   5     1752.20     1667.66     42.93 o
  -6  -8   5      223.06      174.19     14.13 o
  -5  -8   5        2.76        9.19      2.69 o
  -4  -8   5      435.89      433.18     19.24 o
  -3  -8   5       82.60       54.69      5.99 o
  -2  -8   5      635.62      735.93     20.34 o
  -1  -8   5     1790.20     1649.22     37.24 o
   0  -8   5     1904.51     1734.74     38.35 o
   1  -8   5       43.39       29.84      3.98 o
   2  -8   5     5212.20     4989.04     98.12 o
   3  -8   5     4020.49     4144.30     82.21 o
   4  -8   5      783.95      789.88     29.41 o
   5  -8   5      404.10      383.02     18.40 o
   6  -8   5      477.34      475.53     21.65 o
   7  -8   5      241.73      252.98     16.22 o
   8  -8   5     3722.02     3495.53    104.47 o
   9  -8   5       99.77       94.53     12.39 o
  10  -8   5        6.11        0.80      6.79 o
  11  -8   5      524.24      497.40     27.65 o
 -10  -7   5      134.14      101.60     11.08 o
  -9  -7   5     1359.07     1233.02     35.89 o
  -8  -7   5      332.49      289.42     14.93 o
  -7  -7   5     1273.20     1394.01     38.82 o
  -6  -7   5      518.94      453.38     16.78 o
  -5  -7   5      942.27      851.39     30.44 o
  -4  -7   5      572.05      602.81     12.29 o
  -3  -7   5     3353.84     3389.87     69.91 o
  -2  -7   5       71.01       72.16     11.29 o
  -1  -7   5     5895.41     5635.28    110.34 o
   0  -7   5      444.18      305.25     17.35 o
   1  -7   5      316.40      421.48     12.52 o
   2  -7   5     2748.08     2770.58     56.15 o
   3  -7   5     4156.99     4203.57     82.42 o
   4  -7   5     4747.04     4666.49    130.36 o
   5  -7   5      114.52      126.85     10.33 o
   6  -7   5     1773.01     1751.32     55.32 o
   7  -7   5        0.34        0.57      5.02 o
   8  -7   5     3954.42     3834.15    112.51 o
   9  -7   5      605.94      592.18     27.62 o
  10  -7   5      352.50      382.38     22.52 o
  11  -7   5      242.04      280.34     20.65 o
 -11  -6   5      155.78      138.53     13.27 o
 -10  -6   5       41.43       56.34      9.45 o
  -9  -6   5      589.54      579.09     21.95 o
  -8  -6   5      651.48      633.88     21.94 o
  -7  -6   5      569.40      539.07     19.92 o
  -6  -6   5     3499.25     3464.56     60.01 o
  -5  -6   5     3366.53     3625.12     72.45 o
  -4  -6   5     1212.86     1319.62     37.38 o
  -3  -6   5     6615.99     6512.07    104.08 o
  -2  -6   5     1204.73     1507.75     37.48 o
  -1  -6   5     5079.26     5474.37    106.55 o
   0  -6   5     5736.73     6056.12    116.77 o
   1  -6   5     5440.99     5249.65    128.93 o
   2  -6   5      730.07      656.72     19.40 o
   3  -6   5      943.65      739.33     25.83 o
   4  -6   5     3141.66     2981.78     85.10 o
   5  -6   5      401.39      428.53     18.36 o
   6  -6   5     7053.99     7228.47    197.84 o
   7  -6   5      786.74      815.05     23.46 o
   8  -6   5      854.27      818.69     24.58 o
   9  -6   5     1608.16     1623.67     41.33 o
  10  -6   5     1271.57     1285.37     36.03 o
  11  -6   5      132.51      154.10     14.17 o
 -11  -5   5       29.64       20.12      6.98 o
 -10  -5   5     1115.36     1059.86     32.46 o
  -9  -5   5     1323.00     1273.58     35.44 o
  -8  -5   5      797.33      813.74     25.00 o
  -7  -5   5     3011.15     3173.42     62.02 o
  -6  -5   5     1066.65      988.36     21.39 o
  -5  -5   5     5777.45     5738.94     93.03 o
  -4  -5   5       46.65       77.71      3.72 o
  -3  -5   5     1253.27     1348.27     33.80 o
  -2  -5   5      319.55      253.71      9.07 o
  -1  -5   5     9481.01     9733.74    184.44 o
   0  -5   5     9820.25    10272.45    193.85 o
   1  -5   5     4077.34     4116.51     79.60 o
   2  -5   5      585.74      541.02     19.29 o
   3  -5   5      455.75      424.19     16.28 o
   4  -5   5     3920.23     3806.07    130.37 o
   5  -5   5       44.23       67.42      4.58 o
   6  -5   5     4609.54     4744.99     95.90 o
   7  -5   5     1471.09     1470.74     35.89 o
   8  -5   5      859.95      830.60     24.47 o
   9  -5   5      476.44      509.61     18.88 o
  10  -5   5      641.03      596.98     21.84 o
  11  -5   5        0.56        0.85      6.92 o
 -12  -4   5      142.56      136.61     13.28 o
 -11  -4   5        5.44       15.76     10.41 o
 -10  -4   5     4258.22     4373.20    115.89 o
  -9  -4   5     1557.65     1589.81     40.80 o
  -8  -4   5      120.43      132.72      8.10 o
  -7  -4   5      930.57      855.38     19.61 o
  -6  -4   5        0.68        1.83      2.72 o
  -5  -4   5     6488.38     6353.89    101.76 o
  -4  -4   5       83.61       90.10      5.05 o
  -3  -4   5     2271.51     2307.34     47.93 o
  -2  -4   5     5391.43     6055.13    171.20 o
  -1  -4   5     8843.05     9088.58    171.80 o
   0  -4   5       17.66      121.30      7.24 o
   1  -4   5     1517.25     1513.82     44.08 o
   2  -4   5       38.58       29.59      3.70 o
   3  -4   5      980.22     1131.32     27.06 o
   4  -4   5     2799.87     2938.29     48.39 o
   5  -4   5     2152.75     2267.92     59.71 o
   6  -4   5       82.69       58.22      6.70 o
   7  -4   5      286.02      280.42     12.00 o
   8  -4   5     1084.12     1055.64     28.85 o
   9  -4   5      116.36      110.15      9.72 o
  10  -4   5      252.82      248.74     18.65 o
  11  -4   5       47.27       45.32      7.98 o
 -12  -3   5      393.25      349.29     21.83 o
 -11  -3   5      693.59      721.31     32.21 o
 -10  -3   5      650.85      654.98     23.09 o
  -9  -3   5      529.03      552.09     20.69 o
  -8  -3   5      197.57      237.07     10.50 o
  -7  -3   5     2754.21     2853.49     65.04 o
  -6  -3   5      828.13      839.45     18.16 o
  -5  -3   5     7236.55     7416.45    123.66 o
  -4  -3   5     1414.97     1550.30     27.72 o
  -3  -3   5        5.29        7.02      2.27 o
  -2  -3   5     1284.11     1244.99     26.82 o
  -1  -3   5     6616.08     6730.52    127.59 o
   0  -3   5        0.15       26.01     14.26 o
   1  -3   5     2008.42     2211.74     92.98 o
   2  -3   5      109.62      106.17      3.57 o
   3  -3   5      834.29      789.54     12.46 o
   4  -3   5      268.88      279.52      7.17 o
   5  -3   5      692.04      696.31     14.48 o
   6  -3   5       81.46      104.14      9.98 o
   7  -3   5      141.26      139.83      8.75 o
   8  -3   5     2110.31     2097.79     53.42 o
   9  -3   5      716.73      729.99     23.45 o
  10  -3   5      769.31      738.01     35.14 o
  11  -3   5        5.88        9.50      6.84 o
 -12  -2   5      350.48      393.30     30.87 o
 -11  -2   5      240.63      293.52     12.18 o
 -10  -2   5     1050.23      915.12     27.83 o
  -9  -2   5       11.78        9.48      4.76 o
  -8  -2   5      347.86      402.65     20.84 o
  -7  -2   5      766.23      868.74     19.06 o
  -6  -2   5      353.02      299.99      9.19 o
  -5  -2   5       38.35      127.11      5.48 o
  -4  -2   5     1445.26     1523.76     26.89 o
  -3  -2   5      660.38      637.35     17.77 o
  -2  -2   5     5106.88     5528.80    105.56 o
   0  -2   5      863.52      886.15     16.89 o
   1  -2   5     2834.99     2982.10     54.50 o
   2  -2   5     1766.16     1932.04     32.59 o
   3  -2   5     5653.67     6063.91     94.05 o
   4  -2   5      649.02      723.87     17.20 o
   5  -2   5      795.72      850.26     21.93 o
   6  -2   5      592.43      624.13     23.83 o
   7  -2   5     2711.68     2657.25    104.50 o
   8  -2   5      302.98      332.44     13.93 o
   9  -2   5      791.52      775.34     24.30 o
  10  -2   5      550.29      557.68     22.82 o
  11  -2   5        3.93       -5.35     11.54 o
 -13  -1   5      172.22      164.60     14.47 o
 -12  -1   5        6.97       -2.94      4.50 o
 -11  -1   5        3.83        4.23      4.43 o
 -10  -1   5      765.33      769.11     37.54 o
  -9  -1   5       30.94       39.24      6.07 o
  -8  -1   5     2284.48     2189.23     48.05 o
  -7  -1   5       37.84       37.48      4.20 o
  -6  -1   5     2915.45     3024.00     50.84 o
  -5  -1   5     1232.26     1355.01     24.64 o
  -4  -1   5     3499.18     3438.95     55.44 o
  -3  -1   5     5706.12     5997.71    114.79 o
  -2  -1   5     2778.00     2984.43     47.82 o
  -1  -1   5     4407.99     4727.46     63.99 o
   0  -1   5     4490.69     4820.19     86.57 o
   1  -1   5     6087.10     6195.86    121.81 o
   2  -1   5      863.59      852.92     21.42 o
   3  -1   5     7292.88     7463.61    148.36 o
   4  -1   5      705.32      801.68     13.47 o
   5  -1   5     8502.05     8701.78    255.95 o
   6  -1   5     3983.26     3970.13     80.86 o
   7  -1   5      996.75      928.90     24.94 o
   8  -1   5      236.85      223.48     11.50 o
   9  -1   5     1309.49     1278.36     44.86 o
  10  -1   5      193.60      177.68     14.16 o
  11  -1   5       52.52       36.61      9.32 o
 -13   0   5      418.84      452.11     20.77 o
 -12   0   5      783.32      827.19     21.73 o
 -11   0   5      261.46      307.43     12.05 o
 -10   0   5      541.85      585.39     16.17 o
  -9   0   5      400.87      438.35     11.19 o
  -8   0   5     3161.38     3094.31     45.84 o
  -7   0   5      109.58      120.93     11.06 o
  -6   0   5     5479.40     5965.43     95.08 o
  -5   0   5        0.87        3.49      1.88 o
  -4   0   5     4119.68     4209.80     70.72 o
  -3   0   5     5274.69     5539.84     86.05 o
  -2   0   5     3901.91     3881.03     74.40 o
  -1   0   5     4555.33     4780.39     76.20 o
   0   0   5     6470.00     6958.21    135.18 o
   1   0   5    13122.27    13705.49    209.73 o
   2   0   5     2319.31     2644.91     43.06 o
   3   0   5     3684.82     3703.57     77.14 o
   4   0   5      166.35      164.23      4.46 o
   5   0   5     4513.25     4669.65     92.52 o
   6   0   5     1227.07     1158.97     27.56 o
   7   0   5     1192.75     1159.82     34.17 o
   8   0   5      107.71       95.45      8.28 o
   9   0   5     1177.98     1179.05     32.76 o
  10   0   5      509.48      552.32     41.62 o
  11   0   5       34.01       28.75      7.93 o
 -13   1   5      148.12      147.92     13.74 o
 -12   1   5     1227.55     1319.06     58.33 o
 -11   1   5      669.54      648.26     17.76 o
 -10   1   5      534.74      537.86     15.18 o
  -9   1   5       23.11       28.05      3.78 o
  -8   1   5     7213.04     7169.83     98.41 o
  -7   1   5      318.61      343.65      8.58 o
  -6   1   5      655.54      677.33     12.54 o
  -5   1   5      677.99      766.96     13.16 o
  -4   1   5     6875.11     6927.41    128.26 o
  -3   1   5     2871.53     2795.98     55.18 o
  -2   1   5     7142.19     7363.58    111.84 o
  -1   1   5      700.58      872.09     11.71 o
   0   1   5     5331.96     5868.88     70.05 o
   1   1   5    10560.83    11073.72    170.29 o
   2   1   5     1289.63     1492.05     25.63 o
   3   1   5      905.89      862.43     15.17 o
   4   1   5       26.21       23.07      2.13 o
   5   1   5     1292.00     1333.59     21.90 o
   6   1   5      445.99      429.22     12.41 o
   7   1   5     1396.46     1405.55     34.64 o
   8   1   5        4.99        9.25      5.22 o
   9   1   5      471.46      444.68     32.01 o
  10   1   5      638.50      621.72     57.20 o
 -13   2   5     1268.75     1187.69     37.03 o
 -12   2   5     1618.15     1698.30     48.24 o
 -11   2   5      109.00      117.71      8.25 o
 -10   2   5      374.81      387.68     19.30 o
  -9   2   5       74.27       52.77      4.50 o
  -8   2   5     4143.02     4221.91     60.15 o
  -7   2   5      488.71      489.75     10.48 o
  -6   2   5      141.96      144.88      4.89 o
  -5   2   5      189.02      256.95      6.07 o
  -4   2   5     6733.78     7014.86     93.50 o
  -3   2   5     1690.67     1724.80     28.74 o
  -2   2   5     3067.87     3433.50     53.49 o
  -1   2   5      198.52      197.25      4.15 o
   0   2   5     1695.37     1771.74     22.42 o
   1   2   5     6131.32     6424.70     76.92 o
   2   2   5      740.90      670.08      9.58 o
   3   2   5      265.56      304.81      7.06 o
   4   2   5     2106.61     2180.94     46.45 o
   5   2   5     2969.56     3056.40     53.28 o
   6   2   5      202.30      191.61      8.23 o
   7   2   5      333.77      331.39     13.77 o
   8   2   5       47.06       41.70      6.32 o
   9   2   5      650.39      639.67     22.33 o
  10   2   5       25.51       10.36      6.54 o
 -13   3   5     1319.52     1354.59     39.27 o
 -12   3   5      228.07      262.94     14.80 o
 -11   3   5      364.41      335.99     12.17 o
 -10   3   5     1045.06      975.10     23.40 o
  -9   3   5      880.75      910.85     17.51 o
  -8   3   5     1560.23     1576.85     25.71 o
  -7   3   5        0.60        2.08      1.90 o
  -6   3   5      281.26      302.53      7.20 o
  -5   3   5       43.48       39.70      2.73 o
  -4   3   5    10244.32    10722.29    163.47 o
  -3   3   5     1142.58     1247.94     21.82 o
  -2   3   5     1778.30     1890.51     26.57 o
  -1   3   5       73.32      103.85      3.62 o
   0   3   5     3536.05     3502.87     47.39 o
   1   3   5      199.73      228.46      6.82 o
   2   3   5     4595.98     5114.69     93.84 o
   3   3   5      115.90      129.07      5.97 o
   4   3   5     1366.77     1403.66     30.30 o
   5   3   5     2733.32     2573.85     46.40 o
   6   3   5      530.44      504.79     14.23 o
   7   3   5      383.12      363.60     12.60 o
   8   3   5        1.04        3.02      3.85 o
   9   3   5     1485.00     1494.99     39.99 o
  10   3   5       43.78       43.62      8.50 o
 -14   4   5       15.17       25.84     11.93 o
 -13   4   5      619.53      678.28     19.89 o
 -12   4   5       51.02       55.63      7.46 o
 -11   4   5       26.17       29.45      5.21 o
 -10   4   5      351.24      351.35     11.68 o
  -9   4   5     3466.06     3355.09     55.74 o
  -8   4   5      404.17      411.34      9.93 o
  -7   4   5       71.32       79.10      5.31 o
  -6   4   5     1195.69     1305.69     24.52 o
  -5   4   5     2980.40     3035.85     49.91 o
  -4   4   5     2594.93     2439.75     40.44 o
  -3   4   5      976.54      975.29     17.98 o
  -2   4   5       12.43        5.65      1.24 o
  -1   4   5      375.36      376.19      7.05 o
   0   4   5    27008.78    28606.62    792.92 o
   1   4   5      120.26      125.55      5.03 o
   2   4   5     2752.66     2672.46     40.29 o
   3   4   5      571.62      565.23     13.97 o
   4   4   5     3746.45     3809.25     76.12 o
   5   4   5     4222.76     3979.72     68.65 o
   6   4   5     1632.74     1659.75     33.54 o
   7   4   5     1412.02     1415.33     48.65 o
   8   4   5       20.06       13.31      4.74 o
   9   4   5     1769.24     1704.82     49.40 o
 -14   5   5      773.20      927.30     31.65 o
 -13   5   5      443.70      467.55     16.12 o
 -12   5   5       17.37       26.22      5.49 o
 -11   5   5      899.56      951.11     26.35 o
 -10   5   5      106.07       92.32      5.86 o
  -9   5   5     3543.57     3410.06     50.39 o
  -8   5   5      156.51      166.61      6.74 o
  -7   5   5      853.89      745.15     16.71 o
  -6   5   5     2354.55     2241.07     46.66 o
  -5   5   5     8896.21     9279.52    172.82 o
  -4   5   5      943.05      952.53     22.58 o
  -3   5   5      387.67      357.89      9.88 o
  -2   5   5     8333.81     8014.42    106.57 o
  -1   5   5      208.93      211.34      5.19 o
   0   5   5    19449.15    20661.21    311.14 o
   1   5   5     1694.53     1902.48     28.73 o
   2   5   5     3941.67     3972.38     44.89 o
   3   5   5     1212.38     1130.07     18.89 o
   4   5   5     3448.93     3564.91     86.78 o
   5   5   5     2309.34     2235.62     42.21 o
   6   5   5      680.77      576.55     16.37 o
   7   5   5     1470.23     1406.64     32.58 o
   8   5   5        8.33        7.71      4.94 o
   9   5   5      163.59      177.59     12.22 o
 -14   6   5      599.36      575.46     34.86 o
 -13   6   5      578.79      610.20     27.17 o
 -12   6   5        5.17        9.33      4.86 o
 -11   6   5     1591.83     1568.30     48.82 o
 -10   6   5        6.75        2.43      3.57 o
  -9   6   5     2280.23     2307.46     41.97 o
  -8   6   5        1.75       10.71      3.77 o
  -7   6   5      925.61      911.20     19.58 o
  -6   6   5     1138.84     1001.69     21.27 o
  -5   6   5     3910.48     3962.94     64.31 o
  -4   6   5     3132.05     3050.35     50.24 o
  -3   6   5     1368.02     1494.67     30.51 o
  -2   6   5     8219.18     8168.74    109.08 o
  -1   6   5      219.10      209.61      5.55 o
   0   6   5     4351.02     4297.80     68.35 o
   1   6   5       21.46       25.29      2.71 o
   2   6   5     4322.70     4527.36     56.04 o
   3   6   5     3292.19     3260.47     47.20 o
   4   6   5      887.66      927.22     21.87 o
   5   6   5        8.58       13.24      5.75 o
   6   6   5      202.12      202.10      9.70 o
   7   6   5     2164.92     2023.17     41.50 o
   8   6   5      395.40      369.90     14.80 o
 -13   7   5      839.52      870.83     28.35 o
 -12   7   5       20.95       35.90      9.31 o
 -11   7   5     2083.77     2081.52     92.45 o
 -10   7   5       59.07       63.63      6.04 o
  -9   7   5     1023.79     1078.32     23.51 o
  -8   7   5     2190.82     2052.83     50.32 o
  -7   7   5     6147.88     5954.81     95.53 o
  -6   7   5     1004.15      947.78     19.91 o
  -5   7   5      827.54      831.46     17.93 o
  -4   7   5     1812.47     1986.20     34.77 o
  -3   7   5     1612.47     1524.77     27.56 o
  -2   7   5     4403.30     4105.81     65.77 o
  -1   7   5        7.71       20.99      2.36 o
   0   7   5      823.79      846.86     14.71 o
   1   7   5        3.21       12.42      1.92 o
   2   7   5     1031.37     1057.44     16.43 o
   3   7   5       73.85       77.23      4.87 o
   4   7   5     1096.60     1015.09     26.34 o
   5   7   5        2.67        2.20      3.37 o
   6   7   5     1008.03      992.32     30.12 o
   7   7   5      608.19      570.16     23.76 o
   8   7   5      141.88      131.64     10.28 o
 -13   8   5      527.61      562.69     22.21 o
 -12   8   5       90.87       85.62     10.18 o
 -11   8   5     1438.05     1428.03     63.49 o
 -10   8   5       77.12       84.59      7.09 o
  -9   8   5      580.16      615.27     17.02 o
  -8   8   5        0.37        7.33      3.76 o
  -7   8   5     6715.65     6666.43    106.58 o
  -6   8   5        2.88        9.65      3.72 o
  -5   8   5       61.84       65.76      4.98 o
  -4   8   5     1208.62     1197.43     24.96 o
  -3   8   5     1994.35     1923.39     41.87 o
  -2   8   5     2151.85     1952.15     34.23 o
  -1   8   5      307.45      310.08      7.75 o
   0   8   5     1130.10     1064.25     16.27 o
   1   8   5      543.79      502.21     10.03 o
   2   8   5     2372.39     2409.11     37.05 o
   3   8   5      274.97      268.32      9.34 o
   4   8   5      601.35      630.43     17.38 o
   5   8   5      243.49      247.74     11.24 o
   6   8   5     2614.93     2469.71     48.89 o
   7   8   5       16.32       17.94      5.69 o
 -13   9   5      420.72      443.40     19.74 o
 -12   9   5      688.96      734.35     19.53 o
 -11   9   5      317.67      300.33     16.07 o
 -10   9   5      293.99      268.55     13.69 o
  -9   9   5      286.79      237.31     10.07 o
  -8   9   5      534.16      516.85     14.69 o
  -7   9   5     1949.38     1883.56     35.54 o
  -6   9   5       14.78       18.57      3.58 o
  -5   9   5      151.85      144.08      6.85 o
  -4   9   5      614.86      636.36     15.15 o
  -3   9   5     3053.73     2891.33     57.46 o
  -2   9   5      114.14      136.01      5.47 o
  -1   9   5     2654.89     2556.00     33.73 o
   0   9   5      723.46      680.54     18.46 o
   1   9   5     1912.42     1958.53     27.86 o
   2   9   5     5779.08     5714.07     80.66 o
   3   9   5      595.47      584.87     13.56 o
   4   9   5       93.03       95.60      7.72 o
   5   9   5       61.38       58.21      6.90 o
   6   9   5     1973.73     2071.54     43.54 o
   7   9   5        0.08       -2.72      4.95 o
 -13  10   5       40.27       29.56     11.00 o
 -12  10   5     1261.39     1346.29     29.46 o
 -11  10   5       14.64       11.31      4.76 o
 -10  10   5       11.64       18.30      5.62 o
  -9  10   5      324.78      330.02     16.01 o
  -8  10   5      274.07      259.84     10.45 o
  -7  10   5     3841.35     3704.21     63.43 o
  -6  10   5      471.73      504.89     14.09 o
  -5  10   5      522.31      586.50     16.53 o
  -4  10   5      684.60      591.77     14.98 o
  -3  10   5     6283.77     5894.15     80.52 o
  -2  10   5      183.45      196.80      6.14 o
  -1  10   5     4133.60     4059.31     51.73 o
   0  10   5     1664.17     1646.87     26.91 o
   1  10   5     4178.01     4188.55     54.19 o
   2  10   5      189.22      206.75      8.12 o
   3  10   5        3.76        6.61      3.16 o
   4  10   5      934.82      915.36     24.91 o
   5  10   5        8.76        3.79      4.70 o
   6  10   5     1575.92     1628.94     37.11 o
 -13  11   5        0.86        8.01      6.99 o
 -12  11   5      487.06      488.10     16.51 o
 -11  11   5      327.41      365.43     13.55 o
 -10  11   5      271.86      281.27     11.57 o
  -9  11   5      266.91      279.22     13.44 o
  -8  11   5     1626.03     1601.09     27.76 o
  -7  11   5      747.68      717.69     15.72 o
  -6  11   5      461.23      460.15     27.24 o
  -5  11   5     3267.52     3108.19     46.22 o
  -4  11   5       41.68       49.15      4.43 o
  -3  11   5     6109.33     6104.48     83.78 o
  -2  11   5     1642.38     1679.22     24.92 o
  -1  11   5      116.20      144.88      6.06 o
   0  11   5      190.55      182.68      7.38 o
   1  11   5     2601.88     2555.55     40.59 o
   2  11   5      551.90      532.79     17.79 o
   3  11   5       25.11       27.07      4.47 o
   4  11   5     1659.46     1697.74     37.40 o
   5  11   5      197.57      206.50     12.20 o
 -12  12   5      234.41      251.36     12.11 o
 -11  12   5      643.74      680.75     19.46 o
 -10  12   5      496.35      542.16     21.41 o
  -9  12   5      416.59      426.63     12.40 o
  -8  12   5     2391.63     2380.21     38.35 o
  -7  12   5      376.27      364.21     11.46 o
  -6  12   5        0.90       12.55      3.64 o
  -5  12   5     3963.98     3897.05     56.90 o
  -4  12   5        0.24        2.55      3.01 o
  -3  12   5      612.51      607.56     14.09 o
  -2  12   5      168.60      198.70      7.11 o
  -1  12   5     1258.32     1204.25     22.28 o
   0  12   5       69.48       74.53      5.69 o
   1  12   5      351.12      390.48     11.68 o
   2  12   5      709.02      727.24     20.96 o
   3  12   5       65.22       51.76      5.77 o
   4  12   5      272.13      253.42     18.12 o
 -12  13   5      323.10      344.80     14.28 o
 -11  13   5      478.70      480.08     16.51 o
 -10  13   5      589.13      622.83     18.61 o
  -9  13   5       37.14       45.66      5.46 o
  -8  13   5      489.56      479.67     13.32 o
  -7  13   5      611.05      604.49     14.87 o
  -6  13   5      276.71      252.41      9.25 o
  -5  13   5      128.80      155.60      7.84 o
  -4  13   5       93.71       68.89      5.59 o
  -3  13   5       96.26       87.54      6.20 o
  -2  13   5       54.31       43.51      4.89 o
  -1  13   5     1788.54     1786.91     38.41 o
   0  13   5        0.21       -2.72      3.01 o
   1  13   5      301.02      298.73     10.66 o
   2  13   5        9.61       15.73      4.51 o
   3  13   5      843.61      921.98     33.28 o
   4  13   5      121.96      100.69     11.79 o
 -11  14   5      312.28      316.42     13.82 o
 -10  14   5      469.67      443.40     15.80 o
  -9  14   5       90.24       83.31      7.98 o
  -8  14   5        0.96       -0.55      4.36 o
  -7  14   5      116.55      105.34      7.22 o
  -6  14   5      823.45      812.84     18.33 o
  -5  14   5      125.13      112.44      8.75 o
  -4  14   5      251.45      263.79      9.98 o
  -3  14   5      368.79      384.06     14.17 o
  -2  14   5     1000.22     1048.02     21.23 o
  -1  14   5      402.66      494.85     13.54 o
   0  14   5      384.81      396.56     12.55 o
   1  14   5      556.47      529.87     14.94 o
   2  14   5       33.55       39.44      5.83 o
 -10  15   5      273.18      351.31     14.64 o
  -9  15   5        9.94        0.53      4.68 o
  -8  15   5      248.83      230.44      9.18 o
  -7  15   5       15.38       16.16      4.56 o
  -6  15   5     2577.90     2602.81     42.72 o
  -5  15   5       25.61       20.97      4.79 o
  -4  15   5      164.95      178.87     10.66 o
  -3  15   5       52.65       63.31      6.01 o
  -2  15   5     1867.49     1862.99     32.75 o
  -1  15   5      766.25      765.38     21.49 o
   0  15   5       53.13       71.79      6.78 o
   1  15   5     1553.46     1766.17     33.37 o
  -9  16   5       55.12       48.02      8.96 o
  -8  16   5      658.43      675.14     17.73 o
  -7  16   5        0.37       15.97      5.10 o
  -6  16   5     1662.55     1808.71     33.11 o
  -5  16   5       22.35       27.60      7.12 o
  -4  16   5      768.45      721.47     20.57 o
  -3  16   5      646.34      676.96     17.15 o
  -2  16   5     1447.63     1551.33     29.42 o
  -1  16   5      342.77      372.27     14.74 o
   0  16   5       68.40       63.36     14.25 o
  -7  17   5      196.15      188.92     12.26 o
  -6  17   5      893.70      860.84     23.73 o
  -5  17   5      143.91      133.70     10.47 o
  -4  17   5      111.04      120.46      8.68 o
  -3  17   5      366.34      369.46     13.14 o
   0 -17   6      131.08      106.90     16.87 o
   1 -17   6      106.94      132.49     18.45 o
   2 -17   6     1041.41     1232.23     52.45 o
   3 -17   6      525.84      500.86     31.11 o
   4 -17   6      433.20      496.51     30.94 o
  -1 -16   6      190.56      244.29     23.51 o
   0 -16   6      609.93      647.27     34.15 o
   1 -16   6       13.51       16.85      9.20 o
   2 -16   6     1597.88     1662.40     63.08 o
   3 -16   6      354.81      330.39     24.21 o
   4 -16   6       74.94       77.91     14.42 o
   5 -16   6     1356.84     1558.18     60.60 o
   6 -16   6      162.90      150.03     18.97 o
  -4 -15   6      650.68      631.69     25.65 o
  -2 -15   6      762.02      864.74     40.43 o
  -1 -15   6        0.80        3.48      8.47 o
   0 -15   6      888.36      958.30     42.46 o
   1 -15   6        0.04       -7.27      7.27 o
   2 -15   6     1012.53     1054.21     44.97 o
   3 -15   6      294.03      261.35     20.78 o
   4 -15   6      338.83      338.16     23.27 o
   5 -15   6     1611.11     1601.72     60.51 o
   6 -15   6      698.38      730.12     36.23 o
   7 -15   6      143.10      232.91     20.59 o
  -5 -14   6       77.68      117.22     12.67 o
  -4 -14   6      950.17     1140.97     70.74 o
  -3 -14   6      699.44      665.42     24.16 o
  -2 -14   6      465.01      439.33     18.46 o
  -1 -14   6        0.46       14.89      7.48 o
   0 -14   6      570.11      539.49     28.83 o
   1 -14   6      111.72      131.43     15.84 o
   2 -14   6      776.79      775.17     35.33 o
   3 -14   6       52.83       81.14     12.37 o
   4 -14   6       23.68       29.88      9.54 o
   5 -14   6        1.62        0.58      6.52 o
   6 -14   6      492.54      463.12     26.93 o
   7 -14   6       59.56       38.44     10.97 o
   8 -14   6      126.57      130.80     16.72 o
  -6 -13   6      120.28      161.04     37.86 o
  -5 -13   6      124.18      110.28     11.51 o
  -4 -13   6      128.72       95.80      8.56 o
  -3 -13   6      110.64      106.91     10.40 o
  -2 -13   6        0.94        5.60      4.85 o
  -1 -13   6       64.19       59.20      7.61 o
   0 -13   6      850.20      752.27     34.49 o
   1 -13   6      139.85      165.91     15.12 o
   2 -13   6      548.89      617.46     29.92 o
   3 -13   6       19.79       13.06      7.24 o
   4 -13   6      603.01      516.88     26.89 o
   5 -13   6        0.46       -6.20      6.20 o
   6 -13   6      809.53      850.38     37.42 o
   7 -13   6        1.46        5.83      7.77 o
   8 -13   6      305.41      279.76     21.10 o
   9 -13   6      303.24      315.87     23.39 o
  -7 -12   6       93.80       95.60     11.28 o
  -6 -12   6      440.70      506.63     22.87 o
  -5 -12   6      723.03      659.76     24.56 o
  -4 -12   6       13.84       52.14     10.66 o
  -3 -12   6      583.66      690.59     30.40 o
  -2 -12   6      126.15      139.27     10.58 o
  -1 -12   6      444.38      405.14     28.92 o
   0 -12   6      566.56      553.00     19.03 o
   1 -12   6     1500.46     1472.73     52.77 o
   2 -12   6      425.85      362.20     21.43 o
   3 -12   6      927.30      971.98     39.09 o
   4 -12   6     2979.09     3053.24     94.72 o
   5 -12   6        0.47       29.24      8.89 o
   6 -12   6      886.54      893.39     37.44 o
   7 -12   6        1.95        8.15      7.67 o
   8 -12   6      686.12      664.99     32.49 o
   9 -12   6      464.98      491.48     28.38 o
  -8 -11   6      181.25      212.73     16.14 o
  -7 -11   6      445.93      387.13     19.03 o
  -6 -11   6      366.83      397.93     18.43 o
  -5 -11   6     1443.59     1485.79     32.24 o
  -4 -11   6       23.15       30.60      5.25 o
  -3 -11   6      372.29      385.61     15.62 o
  -2 -11   6      338.59      341.75     26.26 o
  -1 -11   6     3810.59     3785.46     79.82 o
   0 -11   6       58.34       49.42      6.55 o
   1 -11   6      312.94      331.48     13.30 o
   2 -11   6     2139.76     2084.43     67.64 o
   3 -11   6       31.33       64.80     10.25 o
   4 -11   6     3524.81     3576.57    107.19 o
   5 -11   6       23.86       26.34      8.14 o
   6 -11   6      607.96      530.06     26.21 o
   7 -11   6      189.92      194.75     15.85 o
   8 -11   6     2664.14     2562.72     83.43 o
   9 -11   6      369.59      330.13     22.86 o
  10 -11   6       84.61       89.55     14.01 o
  -9 -10   6       61.08       40.95      8.90 o
  -8 -10   6      146.74      167.31     14.08 o
  -7 -10   6     1442.43     1493.83     41.27 o
  -6 -10   6      787.50      725.75     20.08 o
  -5 -10   6     1969.73     2051.95     54.33 o
  -4 -10   6        3.90        6.37      6.84 o
  -3 -10   6      239.29      206.70     26.58 o
  -2 -10   6      529.87      410.15     15.24 o
  -1 -10   6    11515.81    11050.41    213.28 o
   0 -10   6      650.73      626.97     25.79 o
   1 -10   6      224.23      198.33     15.17 o
   2 -10   6     3669.42     3861.12    113.31 o
   3 -10   6      404.83      350.25     19.19 o
   4 -10   6     3305.58     2918.02     88.59 o
   5 -10   6      113.60      109.20     11.93 o
   6 -10   6      324.89      310.27     18.46 o
   7 -10   6       32.49       31.46      8.35 o
   8 -10   6     1826.72     1935.98     65.55 o
   9 -10   6       22.68       11.49      8.72 o
  10 -10   6       35.17       29.83     10.04 o
  -9  -9   6      248.57      322.93     17.69 o
  -8  -9   6       30.73       11.47      6.76 o
  -7  -9   6      864.52      809.65     26.81 o
  -6  -9   6     1199.63     1219.73     27.37 o
  -5  -9   6      785.22      738.06     18.90 o
  -4  -9   6        0.74        4.58      4.05 o
  -3  -9   6     1969.43     1948.32     44.92 o
  -2  -9   6      467.88      370.57     13.82 o
  -1  -9   6     3209.29     3303.66     68.99 o
   0  -9   6      453.69      547.95     23.28 o
   1  -9   6        7.79        5.62      3.25 o
   2  -9   6      298.24      252.94     18.69 o
   3  -9   6      512.36      500.63     22.44 o
   4  -9   6      500.24      482.91     22.02 o
   5  -9   6        5.35       13.12      5.42 o
   6  -9   6      345.26      364.73     19.51 o
   7  -9   6      245.52      249.88     16.82 o
   8  -9   6      585.06      591.62     27.87 o
   9  -9   6       20.67        9.75      7.83 o
  10  -9   6       14.56        9.38      7.87 o
 -10  -8   6      187.56      196.75     15.23 o
  -9  -8   6      903.37     1018.00     32.20 o
  -8  -8   6        8.36        3.83      5.76 o
  -7  -8   6       23.00       25.63      5.26 o
  -6  -8   6      362.83      393.58     13.03 o
  -5  -8   6     1443.01     1322.44     27.64 o
  -4  -8   6     1135.12     1066.41     32.04 o
  -3  -8   6     2509.16     2692.87     57.85 o
  -2  -8   6     1905.25     1721.45     45.79 o
  -1  -8   6      266.72      214.32     10.18 o
   0  -8   6      168.21      127.04      7.29 o
   1  -8   6      656.69      686.15     18.28 o
   2  -8   6       55.55       65.22      5.34 o
   3  -8   6     1599.49     1575.52     50.46 o
   4  -8   6       32.01       44.02      7.16 o
   5  -8   6      201.69      188.50     12.94 o
   6  -8   6       28.01       38.29      7.49 o
   7  -8   6      995.25     1025.72     37.99 o
   8  -8   6      941.35      874.35     34.95 o
   9  -8   6        7.62       15.84      7.45 o
  10  -8   6      643.42      692.86     32.34 o
 -11  -7   6       66.52       73.65     14.47 o
 -10  -7   6      276.99      251.39     15.38 o
  -9  -7   6      280.26      260.97     16.47 o
  -8  -7   6      942.24      942.55     43.58 o
  -7  -7   6        4.07       12.64      4.29 o
  -6  -7   6        4.56        3.63      3.28 o
  -5  -7   6     1874.93     1787.08     34.22 o
  -4  -7   6      757.97      851.25     56.04 o
  -3  -7   6        2.27        7.83      3.42 o
  -2  -7   6     5172.98     4797.44     95.45 o
  -1  -7   6      780.22      706.77     31.15 o
   0  -7   6        0.72       15.35      3.16 o
   1  -7   6     1215.21     1310.38     29.32 o
   2  -7   6      967.27      890.77     21.06 o
   3  -7   6     2482.06     2444.43     72.13 o
   4  -7   6      483.80      494.27     20.64 o
   5  -7   6     1215.45     1293.22     42.56 o
   6  -7   6      165.58      178.08     12.82 o
   7  -7   6     1138.33     1162.53     40.82 o
   8  -7   6      581.55      565.38     25.73 o
   9  -7   6        4.32       25.78      7.76 o
  10  -7   6     1718.08     1812.23     62.21 o
  11  -7   6      498.07      457.99     26.10 o
 -11  -6   6       73.95       58.75      9.35 o
 -10  -6   6      621.89      659.94     31.97 o
  -9  -6   6       78.69       68.87      9.12 o
  -8  -6   6      556.19      548.92     20.20 o
  -7  -6   6      955.94      908.23     21.33 o
  -6  -6   6      156.60      162.53      9.89 o
  -5  -6   6       83.85      108.83      6.75 o
  -4  -6   6     5153.24     4918.29     98.53 o
  -3  -6   6       26.78        4.93      3.16 o
  -2  -6   6      476.32      540.70     15.38 o
  -1  -6   6     5462.64     5915.68    114.77 o
   0  -6   6        1.65       12.57      2.91 o
   1  -6   6     9846.56     9589.71    181.51 o
   2  -6   6      249.96      248.78     12.44 o
   3  -6   6     1730.39     1735.62     52.10 o
   4  -6   6     1680.66     1645.80     50.22 o
   5  -6   6     4644.54     4761.58    132.33 o
   6  -6   6      266.18      274.28     15.38 o
   7  -6   6     1013.88     1062.57     28.58 o
   8  -6   6      435.39      434.18     30.46 o
   9  -6   6      201.85      203.55     12.62 o
  10  -6   6     1071.18     1070.67     31.92 o
  11  -6   6        9.57        4.29      6.45 o
 -11  -5   6        1.01       -5.51      5.51 o
 -10  -5   6     1632.81     1541.69     41.70 o
  -9  -5   6      139.79      165.56     12.45 o
  -8  -5   6      395.24      420.19     13.55 o
  -7  -5   6      875.33      785.00     36.65 o
  -6  -5   6     1590.70     1407.33     27.93 o
  -5  -5   6      850.56      775.57     25.60 o
  -4  -5   6     2599.48     2497.23     53.01 o
  -3  -5   6     1862.95     1990.95     55.61 o
  -2  -5   6    10752.57    10629.38    201.84 o
  -1  -5   6     8069.78     7538.68    200.75 o
   0  -5   6     1236.73     1332.99     28.63 o
   1  -5   6    11542.66    12158.51    323.74 o
   2  -5   6        6.57       29.24      4.69 o
   3  -5   6     2261.53     2228.27     59.32 o
   4  -5   6      254.67      230.53      8.27 o
   5  -5   6     4571.08     4899.00     98.10 o
   6  -5   6       58.19       54.14      6.07 o
   7  -5   6       98.06       94.46      8.01 o
   8  -5   6     1004.84      955.82     60.04 o
   9  -5   6      392.27      394.94     18.81 o
  10  -5   6      379.82      377.95     21.15 o
  11  -5   6        7.79       -5.30      5.30 o
 -12  -4   6        9.18        3.47      6.85 o
 -11  -4   6      185.48      201.37     14.71 o
 -10  -4   6     1232.71     1298.85     37.81 o
  -9  -4   6     1137.55     1050.52     40.30 o
  -8  -4   6     2363.70     2259.15     42.34 o
  -7  -4   6       95.68       93.60      8.13 o
  -6  -4   6     2109.85     2186.32     39.43 o
  -5  -4   6        2.38        9.49      3.34 o
  -4  -4   6     4414.10     4130.80    104.14 o
  -3  -4   6      986.28      898.10     21.73 o
  -2  -4   6      274.36      319.24     10.01 o
  -1  -4   6     3009.02     2901.25     57.50 o
   0  -4   6     2040.32     1996.26     40.00 o
   1  -4   6     2415.83     2497.96    174.00 o
   2  -4   6      154.95      208.15     11.31 o
   3  -4   6     2094.03     2051.56     49.67 o
   4  -4   6      104.56       98.43      4.59 o
   5  -4   6     2851.47     3136.53     89.32 o
   6  -4   6     1517.29     1497.00     35.12 o
   7  -4   6      441.68      442.67     15.60 o
   8  -4   6      135.99      151.98     12.84 o
   9  -4   6      688.92      675.08     22.49 o
  10  -4   6       11.50        2.38      5.79 o
  11  -4   6       25.39       25.33      7.28 o
 -12  -3   6      311.14      309.26     14.84 o
 -11  -3   6      554.96      548.71     21.74 o
 -10  -3   6      838.07      848.79     26.90 o
  -9  -3   6      288.26      273.45     10.81 o
  -8  -3   6      681.04      675.07     22.23 o
  -7  -3   6      166.75      139.32      7.27 o
  -6  -3   6     1021.80     1017.86     21.03 o
  -5  -3   6       16.94       45.19      3.96 o
  -4  -3   6     7443.08     8392.36    131.20 o
  -3  -3   6     1112.90     1163.00     26.30 o
  -2  -3   6        4.43       12.13      3.53 o
  -1  -3   6      375.29      506.77     15.15 o
   0  -3   6     4854.67     4869.85    308.79 o
   1  -3   6      195.41      163.42      9.61 o
   2  -3   6      130.68      148.50      9.12 o
   3  -3   6     3476.26     3814.01     60.63 o
   4  -3   6     1887.77     2024.81     44.19 o
   5  -3   6     1894.58     1973.54     81.49 o
   6  -3   6       70.94       75.49      6.33 o
   7  -3   6     1280.15     1297.04     32.31 o
   8  -3   6        0.28        3.15      4.31 o
   9  -3   6     1726.77     1752.14     46.47 o
  10  -3   6       65.04       76.37     10.46 o
  11  -3   6      189.20      170.32     13.57 o
 -13  -2   6      198.81      190.71     15.44 o
 -12  -2   6     1082.05     1223.15     30.55 o
 -11  -2   6      131.40       82.58      7.67 o
 -10  -2   6      226.52      188.03     12.04 o
  -9  -2   6      800.72      921.77     44.06 o
  -8  -2   6      398.67      471.95     16.99 o
  -7  -2   6       47.29       47.48      4.59 o
  -6  -2   6      230.53      188.71     10.66 o
  -5  -2   6     1983.70     1959.74     34.28 o
  -4  -2   6      295.50      263.24      7.40 o
  -3  -2   6     1058.48     1084.64     24.30 o
  -2  -2   6     5072.37     4939.90    107.49 o
  -1  -2   6      818.96     1068.43     58.63 o
   0  -2   6     4714.79     4952.57    122.49 o
   1  -2   6     1795.27     1968.23     28.12 o
   2  -2   6       10.11       -0.15      2.46 o
   3  -2   6     3206.43     3427.13     67.31 o
   4  -2   6     4070.17     4277.57     76.24 o
   5  -2   6     1973.63     2126.80     37.21 o
   6  -2   6      408.65      399.13     13.26 o
   7  -2   6      508.93      497.28     16.40 o
   8  -2   6      440.60      433.37     16.07 o
   9  -2   6     1199.61     1195.18     74.85 o
  10  -2   6      167.96      161.63     26.27 o
 -13  -1   6      362.82      336.16     19.36 o
 -12  -1   6      217.30      191.37     11.32 o
 -11  -1   6      319.51      350.19     16.12 o
 -10  -1   6      466.53      444.03     14.86 o
  -9  -1   6      659.35      643.54     18.41 o
  -8  -1   6     1399.03     1380.77     27.60 o
  -7  -1   6       35.79       51.27      4.72 o
  -6  -1   6       63.73       85.33      5.20 o
  -5  -1   6     5122.57     4882.10     78.10 o
  -4  -1   6     5388.99     5164.03     96.93 o
  -3  -1   6      141.95      263.99      6.32 o
  -2  -1   6     7352.54     8227.60    128.53 o
  -1  -1   6      660.11      556.87     18.36 o
   0  -1   6     8882.97     9325.25    154.76 o
   1  -1   6     1487.07     1449.89     32.47 o
   2  -1   6     5358.97     5704.46    143.33 o
   3  -1   6        6.58        5.65      3.23 o
   4  -1   6     3776.93     3714.80     73.24 o
   5  -1   6     5913.53     6145.25    104.04 o
   6  -1   6       74.51       64.11      9.63 o
   7  -1   6     1443.72     1415.89     34.49 o
   8  -1   6       15.93       17.63      5.13 o
   9  -1   6     1354.08     1405.21     37.15 o
  10  -1   6      536.85      533.29     20.78 o
 -13   0   6      721.43      815.74     40.29 o
 -12   0   6        1.33       -4.65      4.65 o
 -11   0   6     1624.06     1611.89     33.27 o
 -10   0   6      293.44      248.75     11.60 o
  -9   0   6      650.81      616.32     13.79 o
  -8   0   6     2062.56     2054.01     32.35 o
  -7   0   6     7329.70     7345.95    132.06 o
  -6   0   6       43.82       45.39      4.69 o
  -5   0   6     3231.03     3613.31     58.60 o
  -4   0   6    13644.78    14998.20    229.74 o
  -3   0   6        5.28       15.44      2.79 o
  -2   0   6     7942.93     7981.59    124.62 o
  -1   0   6     1575.87     1686.04     28.10 o
   0   0   6     5454.75     5656.53     76.60 o
   1   0   6     1241.70     1127.66     20.20 o
   2   0   6     5129.53     5109.30     80.88 o
   3   0   6      128.91      152.39     17.21 o
   4   0   6     3129.57     3206.81     47.16 o
   5   0   6     7214.95     7529.58    144.02 o
   6   0   6      886.92      941.37     20.84 o
   7   0   6     1051.14     1060.59     57.08 o
   8   0   6       58.84       55.33      6.92 o
   9   0   6     1150.41     1097.42     31.27 o
  10   0   6      370.34      359.58     26.36 o
 -13   1   6     1765.42     1832.15     67.97 o
 -12   1   6      345.13      348.19     22.38 o
 -11   1   6      548.09      567.67     16.56 o
 -10   1   6      596.75      588.97     15.70 o
  -9   1   6     1899.76     1855.19     30.32 o
  -8   1   6     1786.96     1681.36     28.98 o
  -7   1   6     3850.24     4012.66     56.90 o
  -6   1   6      609.74      622.03     13.04 o
  -5   1   6     1973.79     1987.90     32.20 o
  -4   1   6    10405.49    11395.28    174.96 o
  -3   1   6       18.04        5.56      1.73 o
  -2   1   6     5816.33     5745.36     88.03 o
  -1   1   6        2.11        2.95      0.95 o
   0   1   6    15155.98    16506.65    252.48 o
   1   1   6      660.87      658.98     15.25 o
   2   1   6     3614.50     3813.34     61.34 o
   3   1   6      341.09      379.68     13.68 o
   4   1   6      116.04      119.72      4.06 o
   5   1   6     3339.47     3514.64     55.63 o
   6   1   6      760.23      743.53     27.83 o
   7   1   6      425.25      418.85     12.99 o
   8   1   6       11.90       11.15      4.85 o
   9   1   6     1096.31     1097.25     31.57 o
  10   1   6        0.41       -3.95      5.55 o
 -13   2   6      771.03      755.95     34.60 o
 -12   2   6        0.78        6.45      4.77 o
 -11   2   6      489.74      488.93     16.90 o
 -10   2   6       50.24       43.14      4.48 o
  -9   2   6     5018.31     5184.01     73.47 o
  -8   2   6       22.18       37.25      3.73 o
  -7   2   6      246.49      246.48      7.07 o
  -6   2   6      298.43      295.73      9.02 o
  -5   2   6      966.04      930.52     15.14 o
  -4   2   6    11698.42    12270.22    186.50 o
  -3   2   6     5796.62     6414.35     98.76 o
  -2   2   6      249.12      199.06      4.21 o
  -1   2   6        2.46        2.08      1.05 o
   0   2   6     4807.12     5094.42     61.58 o
   1   2   6      491.84      663.84     14.07 o
   2   2   6     3811.88     4129.19     55.08 o
   3   2   6      195.01      216.51      6.27 o
   4   2   6     1394.73     1284.70     29.66 o
   5   2   6      185.46      157.13      8.39 o
   6   2   6     1433.37     1361.76     38.99 o
   7   2   6       16.67       11.74      3.97 o
   8   2   6        1.23        1.23      4.28 o
   9   2   6        5.93       -5.21      7.95 o
  10   2   6      456.02      466.39     19.87 o
 -13   3   6      455.62      443.67     21.13 o
 -12   3   6       15.65       10.77      4.83 o
 -11   3   6      672.39      646.42     22.34 o
 -10   3   6       50.31       46.88      4.70 o
  -9   3   6     1225.42     1331.15     23.23 o
  -8   3   6      268.71      211.85      8.96 o
  -7   3   6      331.16      290.21      8.25 o
  -6   3   6        0.35        7.62      2.48 o
  -5   3   6      434.76      365.97      9.50 o
  -4   3   6      397.02      461.07     10.60 o
  -3   3   6     5038.37     5195.91     80.76 o
  -2   3   6     3278.50     3444.72     46.79 o
  -1   3   6       76.52       42.06      2.29 o
   0   3   6      289.38      421.59     11.01 o
   1   3   6       35.25       17.89      1.57 o
   2   3   6     1692.96     1705.03     29.45 o
   3   3   6       53.72       56.13      3.47 o
   4   3   6     1632.19     1673.09     31.60 o
   5   3   6      136.17      150.50     16.76 o
   6   3   6     1017.26      969.89     24.71 o
   7   3   6        1.31       -1.95      3.29 o
   8   3   6      342.62      322.64     12.65 o
   9   3   6       79.84       79.85     12.57 o
 -14   4   6      246.15      275.30     25.10 o
 -13   4   6       79.25       76.26      8.21 o
 -12   4   6        8.56        7.40      4.79 o
 -11   4   6      596.36      665.20     21.13 o
 -10   4   6      242.11      199.94      7.68 o
  -9   4   6      397.52      363.94      9.85 o
  -8   4   6      946.26      889.94     27.75 o
  -7   4   6      911.26      983.10     26.76 o
  -6   4   6       25.07       31.88      3.59 o
  -5   4   6     4772.42     4863.15     77.37 o
  -4   4   6      196.88      152.58      5.60 o
  -3   4   6       30.10        2.41      1.71 o
  -2   4   6     4019.96     3839.85     52.26 o
  -1   4   6     1710.70     1677.81     28.14 o
   0   4   6       95.72      142.38      3.97 o
   1   4   6      719.35      728.34     13.54 o
   2   4   6     4266.64     4451.36     98.20 o
   3   4   6       22.67       26.00      2.30 o
   4   4   6     3346.45     3233.51     46.44 o
   5   4   6      951.73      929.14     21.18 o
   6   4   6     1689.16     1624.43     33.15 o
   7   4   6      202.48      194.35      9.99 o
   8   4   6     1313.66     1331.84     30.75 o
   9   4   6      402.26      398.08     18.01 o
 -14   5   6      456.96      417.08     29.77 o
 -13   5   6       44.78       47.87      8.74 o
 -12   5   6      209.73      201.89     10.73 o
 -11   5   6      637.64      671.82     19.84 o
 -10   5   6      534.08      596.08     13.75 o
  -9   5   6       16.15       14.55      3.36 o
  -8   5   6     2680.15     2740.24     47.87 o
  -7   5   6     3171.54     2971.41     50.66 o
  -6   5   6      328.35      309.50      9.38 o
  -5   5   6     5919.39     5950.22     93.79 o
  -4   5   6       31.13       28.41      6.50 o
  -3   5   6     5363.27     5344.01     72.35 o
  -2   5   6      604.47      499.71      9.23 o
  -1   5   6     4168.37     4116.62     65.10 o
   0   5   6      275.72      284.19      6.95 o
   1   5   6     2662.19     2697.97     63.44 o
   2   5   6     4091.41     4352.74     76.32 o
   3   5   6      228.34      232.94      6.81 o
   4   5   6     1814.18     1840.82     42.71 o
   5   5   6      794.78      740.22     18.61 o
   6   5   6     1659.76     1585.89     33.13 o
   7   5   6     2554.71     2415.04     47.40 o
   8   5   6      601.35      573.70     18.90 o
 -14   6   6      198.24      213.18     26.27 o
 -13   6   6        4.78       -2.01     11.15 o
 -12   6   6      908.07      934.48     57.27 o
 -11   6   6      605.59      602.99     22.79 o
 -10   6   6      413.97      446.64     14.05 o
  -9   6   6        7.00        6.87      3.55 o
  -8   6   6        5.94       11.71      3.90 o
  -7   6   6     7825.62     7452.12    117.60 o
  -6   6   6     1531.11     1573.86     29.29 o
  -5   6   6     1497.57     1454.34     27.02 o
  -4   6   6     2075.43     2191.47     37.62 o
  -3   6   6     9925.99     9967.29    152.90 o
  -2   6   6     1241.84     1300.54     20.23 o
  -1   6   6     3108.86     3017.57     49.29 o
   0   6   6      402.33      404.54      9.11 o
   1   6   6     1458.58     1434.68     23.32 o
   2   6   6     6489.30     6520.00     72.25 o
   3   6   6      213.16      234.66      7.31 o
   4   6   6      505.76      517.83     15.00 o
   5   6   6      146.31      128.37      7.99 o
   6   6   6      723.99      748.19     20.09 o
   7   6   6      694.96      667.46     19.69 o
   8   6   6      709.66      678.42     20.64 o
 -13   7   6       85.78       60.85      9.35 o
 -12   7   6     1362.81     1404.99     81.02 o
 -11   7   6      735.68      711.38     23.48 o
 -10   7   6      775.21      828.23     20.36 o
  -9   7   6      112.16       93.72      7.62 o
  -8   7   6      505.08      522.22     14.46 o
  -7   7   6     1820.98     1754.10     32.98 o
  -6   7   6      953.05      930.26     19.77 o
  -5   7   6      723.85      779.43     16.99 o
  -4   7   6       14.02       19.77      5.70 o
  -3   7   6     5839.53     5793.97     91.41 o
  -2   7   6      359.87      382.64      8.42 o
  -1   7   6     1570.99     1603.15     24.60 o
   0   7   6      211.98      197.35      6.42 o
   1   7   6     1104.08     1032.52     14.70 o
   2   7   6     4920.93     4860.60     60.64 o
   3   7   6      267.86      241.20      7.77 o
   4   7   6        0.94       -2.64      3.20 o
   5   7   6       44.89       44.25      5.86 o
   6   7   6      519.42      489.73     16.20 o
   7   7   6      377.20      360.90     14.35 o
 -13   8   6       50.18       67.09     10.46 o
 -12   8   6      792.12      844.90     50.22 o
 -11   8   6       96.76       84.23      9.56 o
 -10   8   6       13.99       10.70      4.33 o
  -9   8   6      359.54      330.54     11.67 o
  -8   8   6     2422.13     2400.59     57.36 o
  -7   8   6      306.67      318.66     11.40 o
  -6   8   6      112.46       97.30      6.29 o
  -5   8   6      665.55      602.90     14.62 o
  -4   8   6      102.44      120.05     14.88 o
  -3   8   6     2603.37     2551.89     43.60 o
  -2   8   6        8.51       13.27      2.37 o
  -1   8   6       42.89       44.67      4.03 o
   0   8   6       87.16       74.36      4.41 o
   1   8   6     2174.97     2195.77     27.62 o
   2   8   6       45.77       46.15      7.20 o
   3   8   6      524.46      490.22     11.84 o
   4   8   6       40.32       36.98      5.18 o
   5   8   6      846.19      790.48     22.62 o
   6   8   6      540.47      499.89     16.94 o
   7   8   6      496.99      523.85     18.06 o
 -13   9   6       25.41       18.78     10.13 o
 -12   9   6      308.57      281.39     18.00 o
 -11   9   6        3.09        2.05      5.71 o
 -10   9   6       16.91       10.22      4.49 o
  -9   9   6      108.25       96.41      7.31 o
  -8   9   6      495.53      456.34     14.00 o
  -7   9   6      113.43       98.93      6.91 o
  -6   9   6       41.54       33.81      4.38 o
  -5   9   6      209.24      194.12      9.09 o
  -4   9   6     1062.81      981.73     35.44 o
  -3   9   6      863.05      893.10     19.00 o
  -2   9   6      855.93      822.72     18.05 o
  -1   9   6      684.27      706.88     13.99 o
   0   9   6       41.82       38.62      3.86 o
   1   9   6     3757.40     3861.91     50.11 o
   2   9   6      926.84      908.42     18.04 o
   3   9   6      671.90      675.41     15.05 o
   4   9   6      640.69      596.57     17.82 o
   5   9   6     1280.89     1278.01     30.11 o
   6   9   6      130.68      151.21     10.76 o
 -13  10   6      642.58      697.03     21.16 o
 -12  10   6      200.57      217.34     11.25 o
 -11  10   6        2.20        0.78      5.90 o
 -10  10   6      782.02      795.96     20.77 o
  -9  10   6      108.33      108.80      7.98 o
  -8  10   6     1016.65     1004.91     28.45 o
  -7  10   6        1.49       13.66      4.20 o
  -6  10   6      865.13      890.84     20.40 o
  -5  10   6      302.59      293.48     10.25 o
  -4  10   6     3153.71     3089.76     53.18 o
  -3  10   6       71.61       78.63      7.35 o
  -2  10   6     2046.83     2007.29     31.42 o
  -1  10   6     1976.48     1974.64     27.96 o
   0  10   6     1510.14     1483.37     22.35 o
   1  10   6     2964.45     2844.94     38.87 o
   2  10   6       46.54       48.71      4.87 o
   3  10   6     1718.94     1811.11     31.17 o
   4  10   6      451.24      458.12     16.14 o
   5  10   6     1105.44     1126.24     28.44 o
   6  10   6      145.89      124.68     10.29 o
 -13  11   6      556.31      569.51     18.23 o
 -12  11   6      180.93      214.50     11.35 o
 -11  11   6      238.03      266.75     12.16 o
 -10  11   6     1313.03     1324.04     25.02 o
  -9  11   6      433.06      419.08     14.16 o
  -8  11   6     1134.78     1134.07     35.72 o
  -7  11   6       10.13       14.39      4.45 o
  -6  11   6     2562.58     2384.87     43.94 o
  -5  11   6      243.45      218.68     10.53 o
  -4  11   6     3279.16     3342.73     56.56 o
  -3  11   6        1.02       13.76      3.24 o
  -2  11   6      270.85      251.68      8.44 o
  -1  11   6     2968.68     2905.03     39.48 o
   0  11   6      168.63      179.50      8.94 o
   1  11   6     1807.34     1854.69     28.00 o
   2  11   6       80.24       75.72      8.20 o
   3  11   6     3502.13     3452.44     64.63 o
   4  11   6      329.16      359.73     14.81 o
   5  11   6      863.42      856.57     25.98 o
 -12  12   6       25.79       31.66      6.25 o
 -11  12   6      409.75      464.24     20.31 o
 -10  12   6     1377.32     1447.58     44.91 o
  -9  12   6      258.48      237.32      9.61 o
  -8  12   6      633.58      613.13     16.56 o
  -7  12   6       49.44       61.49      5.57 o
  -6  12   6     2808.84     2798.77     43.34 o
  -5  12   6      353.64      374.26     12.74 o
  -4  12   6     1236.17     1181.48     44.36 o
  -3  12   6      542.84      513.74     12.73 o
  -2  12   6      751.28      760.64     14.62 o
  -1  12   6     2238.24     2168.07     34.91 o
   0  12   6      453.82      458.29     11.26 o
   1  12   6      339.51      378.19     11.66 o
   2  12   6       10.47       11.83      4.01 o
   3  12   6     1110.49     1120.39     28.42 o
   4  12   6        4.60        9.55      5.96 o
 -12  13   6        8.53        0.92      6.88 o
 -11  13   6      108.30      105.58     12.29 o
 -10  13   6      459.84      450.64     15.73 o
  -9  13   6      247.78      249.99      9.90 o
  -8  13   6      859.16      848.33     18.81 o
  -7  13   6        5.95       19.13      4.15 o
  -6  13   6      823.40      804.20     20.41 o
  -5  13   6      258.42      238.44     17.25 o
  -4  13   6      179.56      156.30     12.23 o
  -3  13   6       14.44       17.88      3.52 o
  -2  13   6     1085.51     1149.07     24.62 o
  -1  13   6      152.58      172.70      8.21 o
   0  13   6      126.35      123.66      6.81 o
   1  13   6       16.82       15.81      4.34 o
   2  13   6       18.80       15.15      6.80 o
   3  13   6      954.39     1018.28     27.56 o
 -11  14   6      556.45      591.00     24.46 o
 -10  14   6       98.02       94.35      8.68 o
  -9  14   6        1.22       -3.57      3.57 o
  -8  14   6      280.24      260.81     11.93 o
  -7  14   6       88.57      109.04      8.74 o
  -6  14   6      699.05      676.22     19.06 o
  -5  14   6        0.43       -0.48      3.42 o
  -4  14   6        6.61        4.07      3.58 o
  -3  14   6        5.02       10.81      3.39 o
  -2  14   6     1795.44     1820.85     31.70 o
  -1  14   6       10.58       12.45      4.01 o
   0  14   6      279.90      295.34     11.76 o
   1  14   6       92.11       91.64      7.35 o
   2  14   6     1046.60     1238.79     25.87 o
 -10  15   6        1.72       -5.77      5.77 o
  -9  15   6       20.86       12.48      6.57 o
  -8  15   6       20.32       28.67      6.15 o
  -7  15   6      447.14      456.45     15.98 o
  -6  15   6      726.23      732.86     18.05 o
  -5  15   6      239.68      230.17      9.75 o
  -4  15   6      137.44      153.35      7.73 o
  -3  15   6      281.57      279.48     10.62 o
  -2  15   6     1076.45     1105.92     22.80 o
  -1  15   6       52.13       76.22      6.64 o
   0  15   6      238.69      254.51     10.81 o
  -9  16   6      239.28      237.42     16.40 o
  -8  16   6      160.08      166.02     10.66 o
  -7  16   6     1206.20     1345.80     34.55 o
  -6  16   6      246.03      278.21     15.67 o
  -5  16   6        9.98        6.61      4.73 o
  -4  16   6     1567.37     1594.89     29.94 o
  -3  16   6      308.41      301.35     11.51 o
  -2  16   6     1075.59     1105.61     41.56 o
  -1  16   6       37.29       40.58      6.86 o
  -6  17   6      114.74      101.57      9.54 o
  -5  17   6      146.13      161.34     11.37 o
   1 -17   7       34.32       38.49     12.36 o
   2 -17   7      861.37     1045.43     47.59 o
  -2 -16   7      164.52      188.92     21.18 o
  -1 -16   7      464.06      495.20     30.49 o
   0 -16   7      291.50      294.63     22.56 o
   1 -16   7      715.36      810.81     39.76 o
   2 -16   7      788.54      893.80     42.00 o
   3 -16   7      229.49      229.60     20.77 o
   4 -16   7      954.83     1023.89     45.72 o
   5 -16   7       26.65       33.11     12.06 o
  -4 -15   7      167.41      158.52     20.05 o
  -3 -15   7      796.54      916.52     42.55 o
  -2 -15   7       74.20       66.70     13.75 o
  -1 -15   7      190.12      169.16     18.95 o
   0 -15   7     1154.33     1228.81     50.74 o
   1 -15   7      873.45      929.76     41.92 o
   2 -15   7      538.94      576.82     30.93 o
   3 -15   7      142.01      149.11     17.09 o
   4 -15   7      708.77      617.31     32.46 o
   5 -15   7        0.39       13.19      8.89 o
   6 -15   7      545.43      502.08     29.34 o
   7 -15   7        1.35        0.46      8.55 o
  -5 -14   7      294.49      316.17     17.67 o
  -4 -14   7        4.96       10.71      9.18 o
  -3 -14   7      938.64      844.56     39.50 o
  -2 -14   7        0.02        7.97      8.05 o
  -1 -14   7      741.69      763.03     35.70 o
   0 -14   7     1136.41     1130.47     46.75 o
   1 -14   7      493.32      513.82     28.48 o
   2 -14   7       44.44       68.22     12.05 o
   3 -14   7       58.61       66.04     11.96 o
   4 -14   7      458.95      391.29     24.31 o
   5 -14   7      366.99      411.02     24.95 o
   6 -14   7        7.50        0.08      7.89 o
   7 -14   7       88.53       89.27     13.93 o
   8 -14   7      369.76      423.93     26.88 o
  -6 -13   7      321.67      305.87     17.65 o
  -5 -13   7      952.82      945.27     31.09 o
  -4 -13   7      587.50      620.51     23.50 o
  -3 -13   7       71.79       68.17      8.81 o
  -2 -13   7       22.07       29.52      9.75 o
  -1 -13   7     1230.32     1207.70     47.39 o
   0 -13   7       23.23       17.42      7.93 o
   1 -13   7      949.78      970.60     40.18 o
   2 -13   7       14.71        4.67      7.07 o
   3 -13   7       32.18       15.41      8.08 o
   4 -13   7      507.06      434.33     24.96 o
   5 -13   7      461.18      516.54     27.31 o
   6 -13   7       61.83       50.18     11.29 o
   7 -13   7      552.45      560.67     29.36 o
   8 -13   7     1029.97     1049.64     44.56 o
  -7 -12   7       49.33       49.10      9.25 o
  -6 -12   7      552.74      511.27     21.90 o
  -5 -12   7      750.95      709.75     22.77 o
  -4 -12   7      863.15      985.11     30.14 o
  -3 -12   7        9.76       22.54      5.91 o
  -2 -12   7     1042.38      908.78     27.08 o
  -1 -12   7     1789.91     1839.32     63.66 o
   0 -12   7      192.11      186.75     16.25 o
   1 -12   7      436.18      352.68     21.41 o
   2 -12   7       75.68      115.37     13.42 o
   3 -12   7     2534.31     2583.04     82.59 o
   4 -12   7       13.73       10.92      7.73 o
   5 -12   7     1288.09     1255.11     47.24 o
   6 -12   7       63.36       58.03     11.02 o
   7 -12   7      840.93      818.91     36.06 o
   8 -12   7      752.39      730.43     34.48 o
   9 -12   7      250.49      256.01     20.63 o
  -8 -11   7      158.19      163.37     14.45 o
  -7 -11   7      104.51      103.94     11.57 o
  -6 -11   7     1298.74     1392.93     39.28 o
  -5 -11   7       46.72       50.81      7.21 o
  -4 -11   7     1439.02     1341.46     35.72 o
  -3 -11   7      279.73      285.57     13.82 o
  -2 -11   7     1594.46     1539.08     58.60 o
  -1 -11   7     1284.83     1140.70     30.23 o
   0 -11   7      250.46      258.83     17.80 o
   1 -11   7      424.04      398.08     21.89 o
   2 -11   7      138.56      154.72     14.04 o
   3 -11   7     5196.43     5122.36    147.75 o
   4 -11   7       46.07       98.25     12.16 o
   5 -11   7      499.86      435.14     23.24 o
   6 -11   7      449.14      399.36     22.20 o
   7 -11   7     1182.99     1060.94     42.18 o
   8 -11   7      937.21     1009.80     41.57 o
   9 -11   7      112.58      111.46     15.05 o
  -9 -10   7        0.14       -0.30      6.37 o
  -8 -10   7      185.52      197.91     14.97 o
  -7 -10   7       15.55       34.82      7.98 o
  -6 -10   7     3395.63     3249.96     59.60 o
  -5 -10   7       92.41      121.58      8.53 o
  -4 -10   7       39.82       34.19      6.18 o
  -3 -10   7      582.32      509.62     17.80 o
  -2 -10   7     1997.17     2138.17     61.74 o
  -1 -10   7     3073.15     3101.80     79.61 o
   0 -10   7      355.54      390.08     14.18 o
   1 -10   7     6551.90     6725.97    188.72 o
   2 -10   7      259.02      238.78     16.14 o
   3 -10   7     3014.63     2703.81     82.91 o
   4 -10   7      158.73      128.63     12.87 o
   5 -10   7      396.48      413.26     21.73 o
   6 -10   7      323.90      316.82     18.75 o
   7 -10   7     1078.98     1134.39     42.79 o
   8 -10   7      126.15      139.82     15.14 o
   9 -10   7        2.66       -2.98      6.51 o
  10 -10   7       93.17       85.91     13.56 o
  -9  -9   7       16.79       35.79      8.19 o
  -8  -9   7      978.90      919.14     29.80 o
  -7  -9   7        1.40        3.55      5.58 o
  -6  -9   7     1253.78     1168.20     27.31 o
  -5  -9   7       72.21       87.38      6.94 o
  -4  -9   7      947.12      880.78     29.74 o
  -3  -9   7      677.64      575.78     18.48 o
  -2  -9   7     5725.64     5679.98    261.12 o
  -1  -9   7     2919.90     3043.39     64.36 o
   0  -9   7      115.69       90.61      7.02 o
   1  -9   7     3286.52     2997.86     89.68 o
   2  -9   7      245.39      249.83     15.35 o
   3  -9   7      395.79      406.09     19.77 o
   4  -9   7       76.26       97.28     10.51 o
   5  -9   7      407.68      355.55     18.65 o
   6  -9   7      709.04      697.94     29.23 o
   7  -9   7      573.03      557.42     25.85 o
   8  -9   7       38.81       19.01      7.86 o
   9  -9   7       30.57       19.64      8.19 o
  10  -9   7       86.54       88.12     13.29 o
 -10  -8   7      441.28      461.20     43.55 o
  -9  -8   7      129.74      137.35     13.33 o
  -8  -8   7      947.88      878.80     28.26 o
  -7  -8   7      492.38      491.56     22.35 o
  -6  -8   7      270.92      238.37     10.28 o
  -5  -8   7        0.69       12.21      3.77 o
  -4  -8   7     4948.00     5185.68    157.01 o
  -3  -8   7       29.83       59.84      9.01 o
  -2  -8   7      601.57      447.37     14.81 o
  -1  -8   7      911.57      804.49     32.99 o
   0  -8   7      113.84      169.09      8.14 o
   1  -8   7     1687.46     1576.26     35.01 o
   2  -8   7     2552.42     2339.24     70.82 o
   3  -8   7      517.72      527.84     22.54 o
   4  -8   7       88.78       83.28      9.29 o
   5  -8   7     1242.62     1132.82     39.42 o
   6  -8   7       31.89       33.55      7.44 o
   7  -8   7     1878.74     1763.97     57.71 o
   8  -8   7       70.83       68.47     10.16 o
   9  -8   7      617.43      610.13     28.55 o
  10  -8   7       51.42       57.81     11.03 o
 -11  -7   7      573.26      615.48     25.03 o
 -10  -7   7       17.77       19.67      7.47 o
  -9  -7   7      281.97      279.35     15.21 o
  -8  -7   7     1245.83     1276.04     35.38 o
  -7  -7   7     1838.90     1789.10     36.59 o
  -6  -7   7      934.87     1008.68     22.85 o
  -5  -7   7        0.54        8.67      3.39 o
  -4  -7   7     1800.70     1724.93     39.99 o
  -3  -7   7       69.99       73.63      6.49 o
  -2  -7   7      296.36      250.56     17.77 o
  -1  -7   7      653.16      617.88     17.14 o
   0  -7   7     2881.90     3034.03     61.78 o
   1  -7   7      786.60      783.09     19.34 o
   2  -7   7     3936.61     3920.63    110.97 o
   3  -7   7      202.86      202.93     12.15 o
   4  -7   7     1182.39     1070.82     36.13 o
   5  -7   7     4848.17     4785.72    134.28 o
   6  -7   7     1720.29     1822.03     57.33 o
   7  -7   7      760.57      751.50     29.60 o
   8  -7   7       54.27       59.67      9.43 o
   9  -7   7     1218.10     1214.59     44.70 o
  10  -7   7        6.45       23.06      9.15 o
 -11  -6   7      279.77      243.96     16.35 o
 -10  -6   7        1.27        1.47      6.06 o
  -9  -6   7     2169.18     2235.23     54.18 o
  -8  -6   7      661.12      689.58     18.57 o
  -7  -6   7      262.36      232.27      9.80 o
  -6  -6   7      264.41      295.98     10.57 o
  -5  -6   7     1318.52     1301.12     26.20 o
  -4  -6   7     1394.99     1309.98     31.57 o
  -3  -6   7      187.88      153.07      7.95 o
  -2  -6   7     5669.82     5869.43    114.75 o
  -1  -6   7       27.40       25.34      3.97 o
   0  -6   7     4289.98     3911.12    175.50 o
   1  -6   7      502.18      442.73     18.51 o
   2  -6   7     1288.51     1272.31     40.21 o
   3  -6   7     1669.35     1589.09     48.42 o
   4  -6   7     6169.40     6161.07    168.35 o
   5  -6   7     3642.43     3793.47    107.05 o
   6  -6   7      530.80      542.72     22.49 o
   7  -6   7      179.08      159.96     12.21 o
   8  -6   7       89.83       86.44      8.51 o
   9  -6   7     2847.24     2829.50    120.03 o
  10  -6   7       10.41       17.70     10.51 o
 -11  -5   7      755.14      660.82     25.01 o
 -10  -5   7      304.67      295.03     15.95 o
  -9  -5   7      811.19      841.11     26.49 o
  -8  -5   7      395.52      417.76     13.50 o
  -7  -5   7       53.82       44.85      5.23 o
  -6  -5   7     1800.38     1673.62     32.12 o
  -5  -5   7     7481.58     7157.10    114.53 o
  -4  -5   7     5034.23     4762.18     95.14 o
  -3  -5   7      521.18      459.04     35.80 o
  -2  -5   7     7132.04     6939.16    133.75 o
  -1  -5   7       85.82       92.50      5.40 o
   0  -5   7    14423.64    14862.22    278.63 o
   1  -5   7      120.70      119.65      8.32 o
   2  -5   7     1097.42     1139.82     59.94 o
   3  -5   7     1413.98     1431.30     70.56 o
   4  -5   7     2904.96     2995.66    131.06 o
   5  -5   7     1485.38     1536.65     35.55 o
   6  -5   7       70.22       71.68     12.68 o
   7  -5   7      703.70      653.76     20.26 o
   8  -5   7       52.24       60.85      7.63 o
   9  -5   7     1348.05     1306.70     35.61 o
  10  -5   7       50.45       41.93      7.73 o
 -12  -4   7       81.03       62.93      9.78 o
 -11  -4   7      525.65      583.49     22.86 o
 -10  -4   7       13.26        6.44      5.86 o
  -9  -4   7     1585.63     1485.68     31.40 o
  -8  -4   7     1111.40     1007.28     36.85 o
  -7  -4   7     1929.63     2085.67     38.81 o
  -6  -4   7     2701.61     2541.16     44.90 o
  -5  -4   7     6056.07     5759.60     92.85 o
  -4  -4   7     3440.52     3185.08    155.32 o
  -3  -4   7      441.61      439.99     25.80 o
  -2  -4   7     2492.17     2760.04     69.05 o
  -1  -4   7     1276.45     1191.95     25.89 o
   0  -4   7     5472.90     5366.43    145.84 o
   1  -4   7     2704.14     2946.19    168.28 o
   2  -4   7      722.11      851.14     57.55 o
   3  -4   7       11.64       21.14      2.66 o
   4  -4   7     1874.48     1743.08     30.42 o
   5  -4   7     1587.27     1510.03     34.60 o
   6  -4   7      463.57      436.27     14.48 o
   7  -4   7     1184.65     1243.70     47.87 o
   8  -4   7      903.98      899.63     30.56 o
   9  -4   7      583.12      531.16     30.48 o
  10  -4   7       16.04       20.51      6.74 o
 -12  -3   7       75.46       72.61      8.23 o
 -11  -3   7      628.35      657.91     26.62 o
 -10  -3   7      452.28      429.91     17.86 o
  -9  -3   7     1808.59     1837.34     39.43 o
  -8  -3   7      901.40      890.04     20.58 o
  -7  -3   7      956.52      971.34     21.14 o
  -6  -3   7      729.11      627.61     14.93 o
  -5  -3   7     4659.20     5163.69     83.34 o
  -4  -3   7     4109.84     4724.67     93.34 o
  -3  -3   7      688.00      950.74     22.48 o
  -2  -3   7     7632.46     7838.57    149.02 o
  -1  -3   7      375.17      353.78     14.20 o
   0  -3   7     1050.68     1133.90     41.02 o
   1  -3   7      700.54      865.46     30.06 o
   2  -3   7     2783.40     3032.67     75.17 o
   3  -3   7      532.31      590.39     18.44 o
   4  -3   7     3212.27     3486.24     64.69 o
   5  -3   7      206.77      229.49      7.04 o
   6  -3   7      453.79      465.39     14.89 o
   7  -3   7      845.12      887.71     75.76 o
   8  -3   7     1582.75     1685.56     41.28 o
   9  -3   7        0.89        0.05      5.07 o
  10  -3   7       10.22        4.44      5.65 o
 -13  -2   7      192.95      204.66     16.07 o
 -12  -2   7       13.37       22.67     12.25 o
 -11  -2   7      602.45      577.79     34.08 o
 -10  -2   7      273.93      350.34     15.68 o
  -9  -2   7     1106.47     1190.36     36.27 o
  -8  -2   7        3.24        0.80      3.23 o
  -7  -2   7      271.14      281.22      9.40 o
  -6  -2   7        6.13        9.31      3.49 o
  -5  -2   7     6390.29     6275.31     99.61 o
  -4  -2   7     1489.24     1412.55     49.34 o
  -3  -2   7     1135.89     1186.52     23.55 o
  -2  -2   7      238.07      187.73      9.81 o
  -1  -2   7     1601.63     1602.40     31.74 o
   0  -2   7     4752.28     5236.44    116.28 o
   1  -2   7     1792.83     2187.80     32.30 o
   2  -2   7     1087.33      986.92     25.24 o
   3  -2   7     1954.24     1985.73     62.93 o
   4  -2   7     1137.78     1109.99     19.67 o
   5  -2   7       13.19       24.57      4.34 o
   6  -2   7      968.39      980.75     24.87 o
   7  -2   7        0.18        0.63      3.64 o
   8  -2   7     1803.67     1742.28     68.77 o
   9  -2   7       67.54       47.63      7.27 o
  10  -2   7      585.02      580.08     44.20 o
 -13  -1   7      662.09      663.73     34.81 o
 -12  -1   7       63.06       76.04     10.19 o
 -11  -1   7        5.21       -0.18      4.37 o
 -10  -1   7      510.56      549.31     13.65 o
  -9  -1   7     1412.44     1456.88     29.73 o
  -8  -1   7      688.16      650.57     16.17 o
  -7  -1   7      471.23      476.75     12.59 o
  -6  -1   7      490.28      502.94     12.19 o
  -5  -1   7      822.15      678.71     14.31 o
  -4  -1   7      609.53      486.83     11.07 o
  -3  -1   7     6603.39     7734.38    121.53 o
  -2  -1   7       15.51       27.91      2.31 o
  -1  -1   7     3284.43     3340.15     67.61 o
   0  -1   7     2954.27     2924.84     48.99 o
   1  -1   7     2280.62     2405.95     51.38 o
   2  -1   7     5992.54     6347.23    127.41 o
   3  -1   7     2239.41     2243.71     58.25 o
   4  -1   7     2819.09     2887.81    132.74 o
   5  -1   7      130.72      103.06      5.25 o
   6  -1   7     1724.21     1808.93     40.77 o
   7  -1   7      736.44      725.76     23.94 o
   8  -1   7      982.00      893.47     25.74 o
   9  -1   7      148.38      143.09     13.61 o
  10  -1   7      864.16      879.56     28.13 o
 -13   0   7      350.42      444.83     16.71 o
 -12   0   7     1360.99     1420.48     31.38 o
 -11   0   7        0.53        1.18      3.96 o
 -10   0   7      141.79      143.41      7.41 o
  -9   0   7      928.39      870.43     17.42 o
  -8   0   7      451.59      428.29     12.37 o
  -7   0   7     3851.08     3860.67     84.15 o
  -6   0   7     2337.75     2632.31     53.16 o
  -5   0   7     4502.02     4964.27     78.98 o
  -4   0   7       19.21       33.67      2.86 o
  -3   0   7    10893.69    10889.14    169.91 o
  -2   0   7     1434.09     1587.23     33.64 o
  -1   0   7     3249.76     3611.22     69.68 o
   0   0   7     1037.86      955.71     14.50 o
   1   0   7     3206.03     3103.29     50.73 o
   2   0   7     4027.31     3992.82     64.40 o
   3   0   7      970.15      917.19     24.99 o
   4   0   7      861.01      880.34     17.95 o
   5   0   7      155.98      170.85      6.15 o
   6   0   7     4881.58     4695.92    124.05 o
   7   0   7       97.60       97.11      8.09 o
   8   0   7     1253.54     1272.59     33.44 o
   9   0   7        9.97        9.83      5.51 o
  10   0   7      528.05      544.09     30.10 o
 -13   1   7      120.18      164.56     11.12 o
 -12   1   7     1056.49     1190.47     27.48 o
 -11   1   7      297.68      330.04     19.88 o
 -10   1   7      317.11      330.44     10.16 o
  -9   1   7      514.11      400.18     10.74 o
  -8   1   7     1936.55     2235.42     34.70 o
  -7   1   7     3460.51     3651.98     53.23 o
  -6   1   7      624.19      584.62     11.33 o
  -5   1   7     8394.21     8801.21    140.12 o
  -4   1   7       41.46       44.39      3.57 o
  -3   1   7     4890.02     4932.18     76.90 o
  -2   1   7       83.62       61.73      7.69 o
  -1   1   7      409.55      361.32      6.15 o
   0   1   7     8090.43     9079.21    108.12 o
   1   1   7     4901.62     5220.76     82.91 o
   2   1   7     1574.85     1651.66     28.93 o
   3   1   7      224.80      257.46     20.65 o
   4   1   7     1954.61     2103.43     33.30 o
   5   1   7      377.28      404.45     11.31 o
   6   1   7     1241.41     1177.38     25.22 o
   7   1   7      252.80      229.10      9.52 o
   8   1   7      234.15      228.17     12.20 o
   9   1   7       12.73       14.03      6.05 o
 -13   2   7       37.62       23.61      6.53 o
 -12   2   7      308.07      365.05     24.62 o
 -11   2   7      286.94      250.60     10.50 o
 -10   2   7      140.64      183.37      7.71 o
  -9   2   7     1222.85     1345.68     23.51 o
  -8   2   7     2797.16     2820.69     42.12 o
  -7   2   7     3827.68     3805.87     91.16 o
  -6   2   7        2.05        5.29      1.80 o
  -5   2   7     6966.42     6997.58    109.10 o
  -4   2   7     3427.30     3427.44     55.24 o
  -3   2   7     4320.06     4287.61     69.43 o
  -2   2   7      237.68      229.01      5.74 o
  -1   2   7     1661.01     1758.40     22.80 o
   0   2   7      109.13      111.59      3.04 o
   1   2   7    12094.76    13010.82    231.87 o
   2   2   7      941.38     1020.46     16.49 o
   3   2   7      164.65      184.33      4.77 o
   4   2   7     1045.84     1035.16     28.72 o
   5   2   7      537.55      577.00     14.62 o
   6   2   7      833.42      846.32     20.07 o
   7   2   7       45.97       33.88      4.97 o
   8   2   7       52.73       41.05      6.82 o
   9   2   7      347.76      344.46     16.11 o
 -14   3   7      402.51      499.90     33.07 o
 -13   3   7      108.94       93.36     10.78 o
 -12   3   7      719.76      712.47     28.83 o
 -11   3   7      397.01      385.32     12.90 o
 -10   3   7      719.52      783.37     16.45 o
  -9   3   7        2.10       -0.60      3.10 o
  -8   3   7     1396.93     1327.26     22.36 o
  -7   3   7      589.78      572.00     11.54 o
  -6   3   7      894.51      978.47     21.59 o
  -5   3   7       85.77       71.57      6.64 o
  -4   3   7     7087.23     7391.34    114.33 o
  -3   3   7     1162.42     1178.34     21.15 o
  -2   3   7     1977.93     2237.99     36.31 o
  -1   3   7     7378.59     8407.33    100.93 o
   0   3   7     2621.01     2737.78     34.67 o
   1   3   7     4549.46     4483.91     84.94 o
   2   3   7      840.38      857.59     18.05 o
   3   3   7      390.28      451.47      8.47 o
   4   3   7        0.45        2.00      2.54 o
   5   3   7     2898.78     2740.45     67.89 o
   6   3   7       67.44       75.53     10.42 o
   7   3   7        0.59        3.64      4.43 o
   8   3   7      257.15      255.50     13.34 o
   9   3   7     1058.16      988.09     30.25 o
 -14   4   7        4.62      -11.36     13.49 o
 -13   4   7      673.99      684.04     24.79 o
 -12   4   7      153.39      157.12     11.28 o
 -11   4   7      287.63      323.69     11.85 o
 -10   4   7      876.80      817.59     16.89 o
  -9   4   7     1686.74     1774.56     35.01 o
  -8   4   7      484.07      557.51     12.00 o
  -7   4   7     1416.14     1428.92     27.49 o
  -6   4   7     1226.59     1185.92     23.18 o
  -5   4   7      553.70      598.94     13.58 o
  -4   4   7     3202.84     3389.76     55.01 o
  -3   4   7     4636.74     4856.33     65.71 o
  -2   4   7      123.10       98.20      4.09 o
  -1   4   7     8183.50     8598.26    103.55 o
   0   4   7     9754.70    10272.67    123.17 o
   1   4   7     1786.51     1780.01     23.93 o
   2   4   7      183.16      163.32      5.14 o
   3   4   7     3239.64     3069.49     53.48 o
   4   4   7      193.95      166.12      7.52 o
   5   4   7     3085.08     2989.47     53.93 o
   6   4   7       11.56       15.14      4.13 o
   7   4   7      660.50      648.92     18.44 o
   8   4   7      919.21      926.86     24.28 o
 -14   5   7       28.02       31.17      8.27 o
 -13   5   7      468.73      501.67     20.83 o
 -12   5   7      793.86      765.42     31.85 o
 -11   5   7      213.99      244.63     17.81 o
 -10   5   7       51.96       54.33      4.96 o
  -9   5   7     1195.51     1173.61     25.07 o
  -8   5   7     5251.11     5237.72     85.45 o
  -7   5   7     2008.99     1919.42     35.12 o
  -6   5   7     5472.85     5582.28     94.17 o
  -5   5   7        6.03        0.83      2.09 o
  -4   5   7     2743.75     2508.26     35.88 o
  -3   5   7     1860.95     1796.36     32.69 o
  -2   5   7      729.82      739.05     14.64 o
  -1   5   7     3216.47     3322.47     53.49 o
   0   5   7     4268.78     4563.24     95.29 o
   1   5   7     7012.59     7360.99    117.07 o
   2   5   7       28.90       28.73      4.72 o
   3   5   7     2046.91     2022.05     36.06 o
   4   5   7      182.11      181.55      9.19 o
   5   5   7     1933.46     1892.70     37.44 o
   6   5   7     1303.64     1242.98     27.99 o
   7   5   7     1061.93      973.23     24.66 o
   8   5   7      461.48      429.33     25.68 o
 -14   6   7       78.40       79.20     10.71 o
 -13   6   7      372.12      439.55     29.88 o
 -12   6   7     1784.81     1849.83     46.50 o
 -11   6   7      816.55      847.37     26.21 o
 -10   6   7      447.41      453.52     14.18 o
  -9   6   7       29.31       18.56      4.48 o
  -8   6   7     5854.52     5831.86     94.57 o
  -7   6   7        1.50        5.67      3.25 o
  -6   6   7     1437.57     1333.18     32.43 o
  -5   6   7      360.04      317.51      9.43 o
  -4   6   7     3908.81     4035.27     56.12 o
  -3   6   7     3461.69     3269.30     45.98 o
  -2   6   7     5308.53     5223.27     71.19 o
  -1   6   7     1084.44     1108.37     20.91 o
   0   6   7      143.62      146.04      5.48 o
   1   6   7     6556.56     6669.23     92.30 o
   2   6   7       13.18        0.99      2.09 o
   3   6   7     2872.77     3067.25     46.56 o
   4   6   7       27.02       24.69      4.32 o
   5   6   7     1473.29     1387.06     30.06 o
   6   6   7     1302.78     1297.63     29.59 o
   7   6   7      390.42      346.80     13.87 o
 -13   7   7      952.45     1083.00     65.35 o
 -12   7   7     1458.43     1473.59     39.56 o
 -11   7   7      748.97      808.32     37.75 o
 -10   7   7     1760.04     1718.15     34.61 o
  -9   7   7        6.72       15.53      4.22 o
  -8   7   7     4657.11     4539.82     75.65 o
  -7   7   7      290.88      289.18     10.19 o
  -6   7   7     1124.45     1103.84     22.66 o
  -5   7   7      581.55      581.09     13.99 o
  -4   7   7     2785.57     2789.18     47.18 o
  -3   7   7     1360.31     1379.94     22.42 o
  -2   7   7     1348.49     1286.96     20.57 o
  -1   7   7      535.58      469.08     11.55 o
   0   7   7       62.01       76.01      4.54 o
   1   7   7     8434.31     8636.96    118.70 o
   2   7   7     1104.57     1111.62     17.41 o
   3   7   7     1788.75     1772.60     29.90 o
   4   7   7      249.90      232.63     10.03 o
   5   7   7       37.69       38.34      5.68 o
   6   7   7        2.23        1.09      4.31 o
   7   7   7      392.02      391.75     15.27 o
 -13   8   7      662.64      709.01     49.69 o
 -12   8   7       27.98       19.25      7.17 o
 -11   8   7      316.79      342.92     16.18 o
 -10   8   7       81.08       78.71      7.29 o
  -9   8   7      209.60      191.41     10.72 o
  -8   8   7     3645.42     3601.47     74.90 o
  -7   8   7      141.31      150.27      7.80 o
  -6   8   7     1642.73     1584.92     30.39 o
  -5   8   7      627.07      578.11     14.37 o
  -4   8   7     2112.61     2088.76     37.14 o
  -3   8   7       55.41       61.20      3.88 o
  -2   8   7      860.96      887.08     19.18 o
  -1   8   7      457.55      452.97     11.85 o
   0   8   7     1090.62     1097.88     22.20 o
   1   8   7      871.92      944.70     14.35 o
   2   8   7      730.58      700.15     12.87 o
   3   8   7        1.49        3.59      2.79 o
   4   8   7        2.62        1.51      3.76 o
   5   8   7      327.94      326.00     14.75 o
   6   8   7      498.31      461.52     16.35 o
 -13   9   7       25.18        9.29      7.27 o
 -12   9   7       15.67        5.60      6.55 o
 -11   9   7      200.00      212.71     14.18 o
 -10   9   7      724.05      704.56     21.43 o
  -9   9   7      391.18      397.26     13.40 o
  -8   9   7     1812.90     1831.44     35.75 o
  -7   9   7     1924.36     1868.36     52.86 o
  -6   9   7      762.44      732.46     21.42 o
  -5   9   7        0.14       -0.32      2.74 o
  -4   9   7     2023.95     1956.55     35.69 o
  -3   9   7      382.70      341.39     10.34 o
  -2   9   7     4677.43     4550.58     74.22 o
  -1   9   7      534.79      533.84     13.75 o
   0   9   7      169.25      152.21      5.34 o
   1   9   7      239.03      237.24      7.19 o
   2   9   7     1679.04     1658.31     28.31 o
   3   9   7       60.96       59.08      6.45 o
   4   9   7      186.83      193.38     11.62 o
   5   9   7      975.47      918.26     25.82 o
   6   9   7     1141.19     1110.41     28.65 o
 -13  10   7      452.90      473.01     16.37 o
 -12  10   7      126.60      137.03     12.57 o
 -11  10   7      617.49      640.78     32.16 o
 -10  10   7      223.46      226.22     16.94 o
  -9  10   7      773.52      758.97     19.83 o
  -8  10   7      187.69      200.37      9.58 o
  -7  10   7     1134.44     1122.47     28.50 o
  -6  10   7     2151.32     2118.08     39.48 o
  -5  10   7      876.38      798.31     18.72 o
  -4  10   7      512.54      563.16     18.43 o
  -3  10   7      681.34      618.72     15.49 o
  -2  10   7     2117.65     2022.36     37.22 o
  -1  10   7        2.99        3.32      2.67 o
   0  10   7     1446.41     1474.16     20.94 o
   1  10   7        3.75        7.58      2.87 o
   2  10   7     2880.48     2915.68     59.14 o
   3  10   7      658.20      698.48     20.00 o
   4  10   7      166.57      175.31     11.23 o
   5  10   7      574.72      553.26     18.74 o
 -13  11   7      211.15      225.10     24.07 o
 -12  11   7       66.41       69.88     12.60 o
 -11  11   7     1442.02     1478.24     40.47 o
 -10  11   7      167.06      177.50     11.08 o
  -9  11   7     1147.98     1128.97     26.25 o
  -8  11   7        5.24        7.85      4.34 o
  -7  11   7      609.27      607.94     17.00 o
  -6  11   7     3994.97     3797.41     80.54 o
  -5  11   7      379.73      366.41     15.40 o
  -4  11   7      364.29      367.48     11.74 o
  -3  11   7      242.22      247.00      8.99 o
  -2  11   7     3154.30     3076.33     45.86 o
  -1  11   7      203.58      191.49      6.92 o
   0  11   7     3377.84     3432.09     46.33 o
   1  11   7       12.14       21.92      3.82 o
   2  11   7      731.28      773.11     17.51 o
   3  11   7     1180.62     1238.43     29.80 o
   4  11   7      684.55      643.70     20.30 o
 -12  12   7       18.51       14.37      5.86 o
 -11  12   7     2211.80     2257.95     44.23 o
 -10  12   7       58.10       51.31      5.85 o
  -9  12   7      427.32      455.94     15.34 o
  -8  12   7       26.85       35.14      5.66 o
  -7  12   7      660.09      664.98     18.25 o
  -6  12   7     2516.91     2587.10     84.20 o
  -5  12   7     1027.47     1001.44     24.79 o
  -4  12   7      841.49      796.00     16.70 o
  -3  12   7      399.89      368.61     10.74 o
  -2  12   7     2938.28     2925.52     40.18 o
  -1  12   7      331.23      311.59      8.95 o
   0  12   7     1109.09     1128.55     19.89 o
   1  12   7        7.51        4.18      3.48 o
   2  12   7      310.25      302.20     10.87 o
   3  12   7      372.47      402.87     23.95 o
 -11  13   7     1029.78     1060.99     26.60 o
 -10  13   7       35.35       37.85      7.12 o
  -9  13   7      258.40      257.61     10.30 o
  -8  13   7      210.94      197.61     12.83 o
  -7  13   7     1124.43     1081.74     25.32 o
  -6  13   7      264.84      255.72     11.36 o
  -5  13   7      594.18      583.74     34.24 o
  -4  13   7      163.57      172.25      8.87 o
  -3  13   7       56.62       45.75      4.47 o
  -2  13   7     1556.92     1532.56     24.58 o
  -1  13   7      132.70      118.52      7.27 o
   0  13   7      135.63      137.40      8.32 o
   1  13   7       25.66       19.14      4.47 o
   2  13   7      457.57      449.41     16.84 o
 -11  14   7      370.26      369.92     18.39 o
 -10  14   7       32.96       30.03      7.75 o
  -9  14   7       67.70       66.84      9.73 o
  -8  14   7       49.08       46.70      6.69 o
  -7  14   7     1628.75     1655.30    128.72 o
  -6  14   7      175.14      178.47     10.83 o
  -5  14   7      173.21      175.89     10.50 o
  -4  14   7       23.46       15.05      3.52 o
  -3  14   7      495.18      507.74     12.30 o
  -2  14   7     1010.28     1052.69     21.59 o
  -1  14   7      345.86      342.32     11.38 o
   0  14   7       40.50       28.81      5.11 o
   1  14   7      121.21      111.83      8.10 o
 -10  15   7        4.35        2.82     10.58 o
  -9  15   7      165.26      146.86     10.58 o
  -8  15   7       58.02       31.23      6.37 o
  -7  15   7     1047.06     1007.36     33.35 o
  -6  15   7      708.20      756.22     18.38 o
  -5  15   7      285.35      307.28     10.02 o
  -4  15   7       35.28       34.13      4.65 o
  -3  15   7     1350.37     1360.35     26.30 o
  -2  15   7        2.64        4.79      4.10 o
  -1  15   7      819.71      900.60     24.17 o
   0  15   7      298.43      327.38     12.36 o
  -8  16   7      610.31      613.26     26.27 o
  -7  16   7      604.23      602.62     18.86 o
  -6  16   7      148.73      148.50      9.24 o
  -5  16   7      515.18      566.38     14.20 o
  -4  16   7      124.62      136.37      8.68 o
  -3  16   7     1381.82     1415.45     27.76 o
  -2  16   7       53.79       64.93      6.83 o
  -1 -16   8      810.76      902.10     43.22 o
   0 -16   8       11.59       14.84     10.26 o
   1 -16   8      474.50      457.98     29.52 o
   2 -16   8      113.44      130.19     17.46 o
   3 -16   8      573.52      584.01     32.83 o
   4 -16   8      478.81      534.65     31.36 o
  -3 -15   8      164.56      187.40     20.88 o
  -2 -15   8      376.19      441.24     28.12 o
  -1 -15   8      519.84      542.31     31.10 o
   0 -15   8      289.95      363.32     24.73 o
   1 -15   8      480.24      481.19     28.86 o
   2 -15   8      113.40      135.23     16.85 o
   3 -15   8      733.87      805.56     38.42 o
   4 -15   8      323.27      382.55     25.25 o
   5 -15   8      426.96      384.79     25.56 o
   6 -15   8        2.46       -3.79      8.03 o
  -5 -14   8       35.83       62.67     14.38 o
  -4 -14   8      151.26      107.91     11.63 o
  -3 -14   8        1.04       20.62      9.75 o
  -2 -14   8      293.35      290.51     22.13 o
  -1 -14   8     1511.32     1626.54     60.76 o
   0 -14   8      287.24      304.14     22.44 o
   1 -14   8       74.80       72.70     12.91 o
   2 -14   8       86.29       83.71     13.18 o
   3 -14   8       69.15       92.05     13.76 o
   4 -14   8        0.08        5.47      7.36 o
   5 -14   8      753.29      687.07     33.82 o
   6 -14   8        9.34       24.54      9.22 o
   7 -14   8      110.02      105.73     15.47 o
  -6 -13   8      326.20      299.52     24.84 o
  -5 -13   8        6.31       10.83      6.98 o
  -4 -13   8      420.97      431.71     26.50 o
  -3 -13   8        0.04        2.19      7.52 o
  -2 -13   8      810.22      808.99     37.38 o
  -1 -13   8      818.96      862.73     38.13 o
   0 -13   8      608.98      602.31     30.76 o
   1 -13   8        1.24       -2.69      6.74 o
   2 -13   8      356.38      341.89     22.22 o
   3 -13   8      769.68      720.71     33.48 o
   4 -13   8        3.81       13.32      8.08 o
   5 -13   8       17.33        9.57      8.68 o
   6 -13   8       11.64        7.35      7.91 o
   7 -13   8       75.61       88.92     13.48 o
   8 -13   8        3.69       17.72      9.01 o
  -7 -12   8      468.05      529.72     22.71 o
  -6 -12   8      817.84      814.49     28.21 o
  -5 -12   8      581.93      666.63     21.73 o
  -4 -12   8      180.02      238.13     13.76 o
  -3 -12   8       17.56       28.89      9.64 o
  -2 -12   8     1705.63     1627.46     58.97 o
  -1 -12   8       42.66       35.66      9.82 o
   0 -12   8      854.30      778.74     34.37 o
   1 -12   8      187.79      156.29     15.93 o
   2 -12   8      137.02      170.62     15.42 o
   3 -12   8     1123.76     1172.10     44.97 o
   4 -12   8     1066.21     1035.72     41.27 o
   5 -12   8      141.36      104.71     13.42 o
   6 -12   8      273.16      261.69     18.76 o
   7 -12   8     1544.66     1587.96     57.44 o
   8 -12   8      131.68      121.92     15.41 o
  -8 -11   8       12.04        6.41      7.24 o
  -7 -11   8      523.55      513.16     31.22 o
  -6 -11   8      543.77      654.89     19.55 o
  -5 -11   8      787.56      758.06     20.66 o
  -4 -11   8      117.82      123.75     10.63 o
  -3 -11   8      171.68      170.69     11.48 o
  -2 -11   8     4215.04     4001.18    120.49 o
  -1 -11   8        4.12       24.57      7.85 o
   0 -11   8      261.86      232.86     17.05 o
   1 -11   8       75.17       53.71      9.70 o
   2 -11   8     1213.45     1274.69     46.62 o
   3 -11   8      328.44      356.74     20.99 o
   4 -11   8     3164.92     2939.02     90.83 o
   5 -11   8      450.48      386.12     21.83 o
   6 -11   8        0.64        7.13      6.72 o
   7 -11   8     2507.90     2503.11     81.08 o
   8 -11   8      155.47      191.50     17.21 o
   9 -11   8      142.50      105.66     14.93 o
  -9 -10   8      867.22      987.83     32.94 o
  -8 -10   8      510.14      609.40     24.13 o
  -7 -10   8     1817.47     1794.14     46.59 o
  -6 -10   8      126.89      122.13      8.89 o
  -5 -10   8       15.55       19.28      4.93 o
  -4 -10   8     2652.05     2456.02    123.31 o
  -3 -10   8        2.20       19.49      5.15 o
  -2 -10   8     2327.30     2434.20     79.61 o
  -1 -10   8      698.57      661.62     29.15 o
   0 -10   8      187.66      204.72     15.27 o
   1 -10   8      121.68      119.26     12.66 o
   2 -10   8     1976.92     1881.94     61.55 o
   3 -10   8     1014.44      884.55     34.84 o
   4 -10   8     1144.48     1125.61     41.56 o
   5 -10   8      840.69      825.89     33.17 o
   6 -10   8       44.63       50.59      9.88 o
   7 -10   8      495.00      477.65     24.76 o
   8 -10   8      276.65      267.39     19.14 o
   9 -10   8      143.06      124.78     14.98 o
  -9  -9   8      347.66      296.55     24.32 o
  -8  -9   8      529.01      567.76     22.49 o
  -7  -9   8      949.86      969.24     24.11 o
  -6  -9   8      303.92      309.43     11.94 o
  -5  -9   8      298.46      256.87     10.66 o
  -4  -9   8     1734.70     1835.51     43.68 o
  -3  -9   8      725.65      866.59     24.43 o
  -2  -9   8      128.77      163.23     15.27 o
  -1  -9   8       45.10       34.22      9.10 o
   0  -9   8     3110.31     2839.59     86.19 o
   1  -9   8      536.51      449.26     21.76 o
   2  -9   8       70.50       67.36      9.29 o
   3  -9   8      280.68      282.27     16.51 o
   4  -9   8        3.43        1.45      5.16 o
   5  -9   8     1500.67     1516.01     50.97 o
   6  -9   8      114.18      107.88     11.81 o
   7  -9   8        2.89        2.92      6.15 o
   8  -9   8       17.73       24.49      8.23 o
   9  -9   8      329.43      311.86     20.74 o
 -10  -8   8      290.33      295.22     17.25 o
  -9  -8   8      964.81      937.18     38.52 o
  -8  -8   8       24.67       21.16      6.82 o
  -7  -8   8        5.17        7.41      4.10 o
  -6  -8   8       66.91       48.44      5.59 o
  -5  -8   8     2613.54     2615.87     47.70 o
  -4  -8   8      466.25      544.56     18.17 o
  -3  -8   8     1199.95      935.29     31.73 o
  -2  -8   8      113.19       77.41      6.92 o
  -1  -8   8      784.11      678.01     19.00 o
   0  -8   8     2604.50     2756.65     82.73 o
   1  -8   8       71.05       52.45      8.06 o
   2  -8   8       82.28       76.86      9.17 o
   3  -8   8        5.10        1.23      4.16 o
   4  -8   8      713.49      656.81     26.27 o
   5  -8   8      668.64      656.57     26.59 o
   6  -8   8      822.93      770.50     30.22 o
   7  -8   8      317.85      338.03     18.65 o
   8  -8   8      456.64      477.23     23.84 o
   9  -8   8      215.95      247.75     18.13 o
 -11  -7   8        0.94        3.23      6.80 o
 -10  -7   8       33.17       23.41      7.73 o
  -9  -7   8     1363.79     1415.87     39.19 o
  -8  -7   8      583.17      565.24     17.02 o
  -7  -7   8       46.54       44.85      5.78 o
  -6  -7   8       66.19       45.37      5.34 o
  -5  -7   8     2405.38     2438.17     44.30 o
  -4  -7   8     2933.33     2805.54     60.37 o
  -3  -7   8       51.35       46.84      5.43 o
  -2  -7   8       31.95       19.40      3.95 o
  -1  -7   8      831.68      896.99     30.30 o
   0  -7   8     2632.33     2715.27     56.34 o
   1  -7   8     3101.18     3114.15     90.37 o
   2  -7   8       37.34       67.42      8.01 o
   3  -7   8       42.43       26.33      5.92 o
   4  -7   8     2787.17     2621.06     77.05 o
   5  -7   8      787.23      776.89     28.78 o
   6  -7   8      271.13      282.51     15.88 o
   7  -7   8       87.08       83.00     10.07 o
   8  -7   8     1096.14     1037.81     38.40 o
   9  -7   8      613.99      655.46     29.58 o
  10  -7   8      487.25      487.35     26.02 o
 -11  -6   8        1.12       -2.07      6.42 o
 -10  -6   8     1471.14     1519.11     41.76 o
  -9  -6   8      505.53      568.26     21.35 o
  -8  -6   8      296.81      279.33     11.38 o
  -7  -6   8      918.95      876.53     20.95 o
  -6  -6   8       29.14       16.06      4.00 o
  -5  -6   8     3860.55     3881.66     65.61 o
  -4  -6   8      166.54      156.87      8.76 o
  -3  -6   8      996.62     1042.42     49.04 o
  -2  -6   8      170.96      209.55      8.94 o
  -1  -6   8     4163.29     3883.53     77.35 o
   0  -6   8     2587.31     2387.03     70.64 o
   1  -6   8     1384.32     1407.30     44.40 o
   2  -6   8       14.35       19.89      4.79 o
   3  -6   8     1279.47     1299.82     41.04 o
   4  -6   8     3886.13     3837.47    107.73 o
   5  -6   8       56.52       67.38      7.72 o
   6  -6   8     1795.79     1784.94     55.26 o
   7  -6   8        0.03        5.09      5.32 o
   8  -6   8      837.71      852.34     32.85 o
   9  -6   8      813.89      855.58     26.97 o
  10  -6   8      420.87      402.59     18.21 o
 -11  -5   8      276.41      232.85     15.69 o
 -10  -5   8     1408.75     1436.76     39.17 o
  -9  -5   8     1201.99     1322.02     32.57 o
  -8  -5   8      435.40      398.44     13.30 o
  -7  -5   8      153.03      153.77      8.20 o
  -6  -5   8      927.96      921.77     20.60 o
  -5  -5   8     3645.74     3439.90     58.27 o
  -4  -5   8       74.58       99.54      7.18 o
  -3  -5   8     4306.92     4427.68    102.98 o
  -2  -5   8     2244.16     2117.51     51.83 o
  -1  -5   8     5849.51     5808.78    161.96 o
   0  -5   8      225.51      242.42     12.48 o
   1  -5   8     1436.99     1478.65     45.03 o
   2  -5   8     1245.66     1316.20     71.56 o
   3  -5   8      716.23      775.81     18.89 o
   4  -5   8     3305.78     3374.75     94.32 o
   5  -5   8      291.27      336.56     15.12 o
   6  -5   8     1284.38     1348.61     33.14 o
   7  -5   8      357.98      338.45     13.74 o
   8  -5   8      525.95      526.55     18.83 o
   9  -5   8        5.68       10.42      5.86 o
  10  -5   8      444.65      461.56     19.64 o
 -12  -4   8      430.30      517.22     26.68 o
 -11  -4   8      130.31      159.07     13.23 o
 -10  -4   8      710.77      616.94     22.13 o
  -9  -4   8      714.53      620.77     17.24 o
  -8  -4   8      430.44      471.33     14.12 o
  -7  -4   8      839.30      885.15     20.27 o
  -6  -4   8     1476.09     1404.46     27.60 o
  -5  -4   8     3333.01     3121.65     52.97 o
  -4  -4   8      375.04      358.10     13.71 o
  -3  -4   8      485.38      550.43     30.38 o
  -2  -4   8      299.35      326.45     10.28 o
  -1  -4   8     3781.54     3561.53     99.84 o
   0  -4   8      666.81      591.88     21.01 o
   1  -4   8      586.54      663.07     34.40 o
   2  -4   8     4763.22     5287.63    235.52 o
   3  -4   8      292.35      291.77      8.48 o
   4  -4   8     1532.60     1519.70     27.14 o
   5  -4   8        8.97       18.12      3.83 o
   6  -4   8        3.55       -1.02      9.08 o
   7  -4   8        9.16       11.16      4.40 o
   8  -4   8      692.84      709.81     40.85 o
   9  -4   8      394.39      417.03     29.23 o
  10  -4   8       56.77       50.43      8.45 o
 -12  -3   8      524.48      533.56     17.84 o
 -11  -3   8       59.78       54.33      9.02 o
 -10  -3   8      793.82      706.45     23.71 o
  -9  -3   8       24.70       13.05      4.31 o
  -8  -3   8      304.06      309.66     16.56 o
  -7  -3   8     2685.00     2691.96     48.19 o
  -6  -3   8     1116.36     1191.90     23.78 o
  -5  -3   8      895.02     1063.83     25.55 o
  -4  -3   8       19.42       40.48      4.63 o
  -3  -3   8     1920.40     1499.50     34.84 o
  -2  -3   8       34.29       12.34      2.74 o
  -1  -3   8     2505.98     2460.65     69.93 o
   0  -3   8      659.29      782.29     33.43 o
   1  -3   8      412.16      430.46     35.59 o
   2  -3   8      819.91      863.15     20.56 o
   3  -3   8      951.99      960.67     17.44 o
   4  -3   8       13.15       22.26      2.35 o
   5  -3   8     1531.76     1672.92     37.44 o
   6  -3   8      801.09      827.56     22.34 o
   7  -3   8       22.47       21.44      4.97 o
   8  -3   8      529.90      599.91     20.01 o
   9  -3   8      342.33      321.53     19.41 o
  10  -3   8      145.66      132.38     11.60 o
 -13  -2   8      165.06      194.33     13.61 o
 -12  -2   8      713.46      716.70     20.77 o
 -11  -2   8       65.18       76.98      7.62 o
 -10  -2   8      307.75      367.74     13.19 o
  -9  -2   8      205.41      231.13      9.80 o
  -8  -2   8      976.40      942.71     21.18 o
  -7  -2   8      324.41      314.41     13.89 o
  -6  -2   8     2799.58     2670.53     45.96 o
  -5  -2   8      251.14      202.14      6.87 o
  -4  -2   8      729.96      827.67     22.71 o
  -3  -2   8     6551.34     6963.46    109.95 o
  -2  -2   8      290.20      300.11      7.27 o
  -1  -2   8      320.39      301.12      7.88 o
   0  -2   8     1062.02     1246.59     23.10 o
   1  -2   8     1697.65     1711.74     25.30 o
   2  -2   8      494.08      533.02     16.81 o
   3  -2   8     1862.33     1916.06     45.06 o
   4  -2   8       47.97       74.79      3.25 o
   5  -2   8      866.46      875.45     72.96 o
   6  -2   8      908.61     1020.01     33.55 o
   7  -2   8      363.73      344.57     27.09 o
   8  -2   8        1.03       -2.58      4.18 o
   9  -2   8       17.97       18.64      6.01 o
 -13  -1   8      111.43      121.97     12.46 o
 -12  -1   8      591.27      624.67     18.84 o
 -11  -1   8      583.58      594.39     17.39 o
 -10  -1   8       42.38       52.54      5.21 o
  -9  -1   8      156.18      197.69      8.85 o
  -8  -1   8     5710.92     5715.41     93.59 o
  -7  -1   8        1.54       -1.95      3.36 o
  -6  -1   8     1663.20     1725.91     31.14 o
  -5  -1   8       36.82       40.63      4.40 o
  -4  -1   8      482.58      475.75     10.51 o
  -3  -1   8     4977.12     5708.37     90.72 o
  -2  -1   8     3898.76     4064.97     80.88 o
  -1  -1   8      713.32      727.57     13.96 o
   0  -1   8     2934.19     3360.46     46.97 o
   1  -1   8     9925.96     9892.14    194.19 o
   2  -1   8      357.18      401.23      9.80 o
   3  -1   8     1446.87     1472.50     51.04 o
   4  -1   8      968.78     1037.10     75.96 o
   5  -1   8     1014.27     1057.81     28.97 o
   6  -1   8     1386.70     1416.97     46.81 o
   7  -1   8     1416.04     1403.37     49.46 o
   8  -1   8       20.92       19.00      5.41 o
   9  -1   8      831.66      824.58     25.74 o
 -13   0   8     1447.35     1462.37     40.94 o
 -12   0   8      534.00      569.24     17.61 o
 -11   0   8      162.33      147.33      9.23 o
 -10   0   8      462.80      443.43     12.06 o
  -9   0   8      154.81      153.96      7.32 o
  -8   0   8     8426.60     8639.77    137.38 o
  -7   0   8        5.79       13.84      5.05 o
  -6   0   8      226.02      238.26      7.39 o
  -5   0   8      788.55      938.79     22.33 o
  -4   0   8     8435.64     8216.53    127.37 o
  -3   0   8     5789.65     5891.00     93.54 o
  -2   0   8     3843.94     3985.36     79.48 o
  -1   0   8     1742.67     1865.07     31.42 o
   0   0   8     1864.14     1976.44     25.30 o
   1   0   8    11360.72    11887.08    183.92 o
   2   0   8      339.70      410.60     14.24 o
   3   0   8      139.52      101.40      8.25 o
   4   0   8      208.71      193.49     11.07 o
   5   0   8     4307.17     4406.64    111.55 o
   6   0   8      261.78      235.71      8.97 o
   7   0   8      114.87      109.90      8.30 o
   8   0   8      639.30      654.43     24.91 o
   9   0   8      345.96      310.08     15.08 o
 -13   1   8     1092.96     1180.94     65.21 o
 -12   1   8      762.61      834.98     49.46 o
 -11   1   8       53.26       29.82      5.36 o
 -10   1   8     1505.42     1441.59     31.60 o
  -9   1   8      998.08     1054.94     19.92 o
  -8   1   8     4339.04     4790.46    131.70 o
  -7   1   8      297.49      353.53     13.76 o
  -6   1   8     1262.13     1196.55     39.24 o
  -5   1   8     1196.50     1324.60     23.29 o
  -4   1   8     7297.73     7415.87    220.30 o
  -3   1   8      934.91      918.16     15.06 o
  -2   1   8      232.97      297.37     13.55 o
  -1   1   8     1212.67     1187.75     16.25 o
   0   1   8      363.57      335.61      5.83 o
   1   1   8     3607.84     3600.15     59.39 o
   2   1   8       27.43       21.08      2.45 o
   3   1   8       78.98       79.30      7.41 o
   4   1   8      420.51      362.29      7.57 o
   5   1   8     4845.97     4930.68     82.90 o
   6   1   8       81.50       95.63      6.37 o
   7   1   8       77.83       69.79      7.07 o
   8   1   8       25.90       19.08      5.72 o
   9   1   8       84.87       83.89      9.30 o
 -13   2   8      519.99      566.12     48.41 o
 -12   2   8      823.88      879.81     43.49 o
 -11   2   8       20.37       27.13      5.81 o
 -10   2   8     1850.66     1976.64     32.72 o
  -9   2   8     2720.12     2553.35     65.19 o
  -8   2   8     1386.70     1376.90     23.90 o
  -7   2   8     1707.31     1587.40     26.00 o
  -6   2   8     1805.43     1856.93     27.90 o
  -5   2   8      106.15      109.34      5.49 o
  -4   2   8      929.67      848.37     16.83 o
  -3   2   8     2729.18     2681.65     43.59 o
  -2   2   8       35.18       28.42      2.15 o
  -1   2   8      843.17      855.23     12.44 o
   0   2   8     2656.77     2658.53     33.59 o
   1   2   8     3210.36     3297.14     41.06 o
   2   2   8        1.37       15.29      3.38 o
   3   2   8      693.47      812.95     23.67 o
   4   2   8      784.49      720.79     16.31 o
   5   2   8      289.90      245.23      9.01 o
   6   2   8      113.28      125.89      8.19 o
   7   2   8       79.35       72.52      6.71 o
   8   2   8       52.38       67.48      7.87 o
   9   2   8      339.65      353.43     16.40 o
 -13   3   8      458.51      467.15     20.77 o
 -12   3   8      720.29      717.84     24.68 o
 -11   3   8       66.43       69.64      7.16 o
 -10   3   8      953.16      974.55     21.47 o
  -9   3   8     2249.40     2205.15     41.99 o
  -8   3   8      110.74      106.62      5.31 o
  -7   3   8      495.25      452.54     12.48 o
  -6   3   8      812.63      746.15     16.56 o
  -5   3   8      162.49      143.76      6.02 o
  -4   3   8     3664.09     3922.32     62.92 o
  -3   3   8      324.49      324.02      8.14 o
  -2   3   8      880.95      815.52     13.73 o
  -1   3   8        1.81       18.56      1.88 o
   0   3   8      951.58      946.30     14.87 o
   1   3   8      577.68      726.18     15.15 o
   2   3   8      344.09      374.40      7.34 o
   3   3   8     2171.12     2273.68     46.02 o
   4   3   8     2477.10     2246.97     41.24 o
   5   3   8       31.38       31.77      4.34 o
   6   3   8       40.15       44.57      5.14 o
   7   3   8      608.68      636.51     27.91 o
   8   3   8       20.52       17.21      8.53 o
 -14   4   8       72.23       67.56     10.52 o
 -13   4   8      257.54      295.76     16.29 o
 -12   4   8       48.74       27.37      7.75 o
 -11   4   8      746.81      747.35     19.97 o
 -10   4   8       32.38       45.29      5.65 o
  -9   4   8      528.56      552.82     24.61 o
  -8   4   8     2621.92     2691.56     47.52 o
  -7   4   8      611.10      542.99     14.04 o
  -6   4   8     1616.09     1497.93     32.23 o
  -5   4   8     1135.09     1178.39     22.67 o
  -4   4   8      665.87      613.87     13.47 o
  -3   4   8      520.32      552.36      9.81 o
  -2   4   8     3737.68     3941.04     62.41 o
  -1   4   8      133.55      133.00      4.16 o
   0   4   8     3868.59     3952.26     72.11 o
   1   4   8       19.68       32.49      2.41 o
   2   4   8     1630.14     1551.63     30.16 o
   3   4   8      509.79      444.01     12.25 o
   4   4   8      418.88      491.46     13.60 o
   5   4   8      227.70      212.58      9.00 o
   6   4   8      197.79      205.52     11.74 o
   7   4   8     1943.25     1887.78     39.21 o
   8   4   8      300.01      276.95     12.67 o
 -14   5   8      280.70      282.33     22.90 o
 -13   5   8       60.49       73.73     13.36 o
 -12   5   8        0.15        1.44      5.87 o
 -11   5   8     1567.98     1593.92     35.88 o
 -10   5   8       31.77       42.28      5.38 o
  -9   5   8     3267.05     3198.21     56.06 o
  -8   5   8     2706.89     2679.35     47.55 o
  -7   5   8     3403.96     3111.76     53.24 o
  -6   5   8     2875.81     3019.86     63.18 o
  -5   5   8     3043.86     3057.55     51.19 o
  -4   5   8      586.64      535.34      9.90 o
  -3   5   8       42.05       29.71      3.59 o
  -2   5   8     6621.34     6447.18    100.22 o
  -1   5   8     1386.50     1305.83     23.82 o
   0   5   8      110.36      102.27      4.05 o
   1   5   8      529.41      431.92      9.62 o
   2   5   8     1400.77     1504.82     27.05 o
   3   5   8      518.26      543.29     14.42 o
   4   5   8      815.98      785.53     19.14 o
   5   5   8      540.45      496.46     14.84 o
   6   5   8     1017.19      941.31     23.35 o
   7   5   8     2010.11     1894.72     39.93 o
 -14   6   8       98.51      118.26     19.25 o
 -13   6   8      883.39      956.72     30.68 o
 -12   6   8       52.69       61.83      9.31 o
 -11   6   8     1809.92     1791.41     36.59 o
 -10   6   8       65.21       62.34      6.29 o
  -9   6   8     1663.87     1712.73     33.88 o
  -8   6   8        1.84        7.99      3.90 o
  -7   6   8     2136.58     2078.89     38.02 o
  -6   6   8      854.04      790.73     17.69 o
  -5   6   8      364.16      370.57      8.08 o
  -4   6   8     1459.89     1476.68     22.88 o
  -3   6   8      450.91      392.69     10.02 o
  -2   6   8     6983.90     6851.13    106.82 o
  -1   6   8      706.09      563.58     15.19 o
   0   6   8      565.83      598.48     12.23 o
   1   6   8       30.48       33.15      3.47 o
   2   6   8     1461.50     1583.46     23.06 o
   3   6   8      113.24      138.55      6.10 o
   4   6   8      574.20      524.23     17.47 o
   5   6   8      252.60      244.90     14.05 o
   6   6   8      556.26      544.59     17.05 o
   7   6   8     1604.25     1537.69     34.85 o
 -13   7   8      999.22     1070.80     33.04 o
 -12   7   8      216.75      223.85     17.79 o
 -11   7   8     1280.93     1287.89     28.95 o
 -10   7   8       91.02      108.12     10.39 o
  -9   7   8       17.33       11.31      4.39 o
  -8   7   8      741.48      723.34     18.04 o
  -7   7   8     2555.42     2608.10     57.03 o
  -6   7   8      587.68      532.74     13.91 o
  -5   7   8        2.36        3.48      3.80 o
  -4   7   8     2787.92     2659.45     38.79 o
  -3   7   8     2824.19     2751.98     46.24 o
  -2   7   8      749.41      798.85     16.84 o
  -1   7   8       71.46       53.79      4.05 o
   0   7   8     1706.96     1671.61     27.31 o
   1   7   8      518.56      464.64     11.06 o
   2   7   8     1031.16      997.17     21.42 o
   3   7   8      486.28      442.61     19.75 o
   4   7   8       39.83       35.64      5.26 o
   5   7   8        5.30        9.35      4.47 o
   6   7   8      403.46      399.68     15.73 o
 -13   8   8       13.01       -2.01      6.71 o
 -12   8   8      118.36      124.37     12.29 o
 -11   8   8      923.26      925.21     23.41 o
 -10   8   8        1.46       -1.78      3.84 o
  -9   8   8      371.44      383.60     13.05 o
  -8   8   8       53.06       52.05      5.66 o
  -7   8   8      707.27      709.71     17.60 o
  -6   8   8      612.94      548.98     14.36 o
  -5   8   8       34.39       25.08      3.78 o
  -4   8   8      733.76      764.19     16.68 o
  -3   8   8     1672.71     1609.72     29.68 o
  -2   8   8      750.50      746.80     16.57 o
  -1   8   8      583.62      515.35     13.10 o
   0   8   8       97.78       91.83      5.39 o
   1   8   8      239.32      250.97      6.44 o
   2   8   8      217.32      216.21      6.75 o
   3   8   8      267.17      250.13     10.65 o
   4   8   8       27.84       29.30      5.32 o
   5   8   8      161.15      135.52      9.67 o
   6   8   8     1440.29     1423.62     33.45 o
 -13   9   8       21.51       12.57      7.37 o
 -12   9   8      369.74      353.29     24.27 o
 -11   9   8      216.79      206.40     11.32 o
 -10   9   8      108.09       81.29      7.51 o
  -9   9   8     1031.46     1061.22     24.55 o
  -8   9   8     1211.33     1139.51     25.32 o
  -7   9   8      443.80      413.11     12.91 o
  -6   9   8      482.46      448.73     13.12 o
  -5   9   8     3019.50     2853.98     61.26 o
  -4   9   8     1141.12     1037.66     21.51 o
  -3   9   8     1758.66     1682.01     31.36 o
  -2   9   8     2367.00     2248.52     42.92 o
  -1   9   8       13.02       13.17      3.44 o
   0   9   8      207.57      204.55      7.98 o
   1   9   8      729.24      750.94     12.75 o
   2   9   8      528.92      547.92     13.29 o
   3   9   8      133.13      120.79      8.99 o
   4   9   8      818.64      793.90     21.96 o
   5   9   8      506.96      491.33     17.13 o
 -13  10   8       13.53       16.90      7.50 o
 -12  10   8     1015.23     1027.84     36.37 o
 -11  10   8      308.41      344.88     16.08 o
 -10  10   8      398.00      398.16     14.32 o
  -9  10   8      695.83      645.22     18.13 o
  -8  10   8     2379.57     2416.28     45.26 o
  -7  10   8      236.92      231.19     12.71 o
  -6  10   8       63.25       38.10      6.58 o
  -5  10   8     1413.13     1428.23     43.73 o
  -4  10   8      239.82      240.10      9.12 o
  -3  10   8     2170.77     2089.98     38.25 o
  -2  10   8      759.78      745.80     27.41 o
  -1  10   8     1033.97     1022.69     19.03 o
   0  10   8      489.00      469.71      9.82 o
   1  10   8     1899.53     1889.00     28.21 o
   2  10   8      956.16      967.93     19.92 o
   3  10   8       55.12       50.82      6.80 o
   4  10   8     1494.78     1482.23     34.19 o
 -12  11   8      652.65      673.85     25.82 o
 -11  11   8      925.70      906.37     33.04 o
 -10  11   8      514.53      505.70     16.66 o
  -9  11   8      178.63      156.89      9.90 o
  -8  11   8      779.23      787.35     20.45 o
  -7  11   8     2151.69     2104.00     71.56 o
  -6  11   8      100.29      112.07     14.12 o
  -5  11   8      905.76      952.48     22.73 o
  -4  11   8       75.17       92.37      6.59 o
  -3  11   8     2067.71     2067.49     38.63 o
  -2  11   8      234.60      273.37      9.13 o
  -1  11   8     1866.01     1837.56     25.46 o
   0  11   8      318.56      320.49      8.66 o
   1  11   8      640.02      644.65     13.68 o
   2  11   8     1235.36     1308.32     25.18 o
   3  11   8      254.55      263.66     12.76 o
   4  11   8      808.35      826.69     23.93 o
 -12  12   8      659.98      652.93     19.97 o
 -11  12   8     1012.10     1041.50     42.82 o
 -10  12   8     1083.77     1151.50     27.87 o
  -9  12   8      151.09      141.17     19.51 o
  -8  12   8      507.72      464.42     19.25 o
  -7  12   8      659.09      670.14     23.27 o
  -6  12   8       45.12       52.17      7.99 o
  -5  12   8     1825.67     1829.93     35.58 o
  -4  12   8       31.97       25.12      3.98 o
  -3  12   8     1316.77     1284.83     23.56 o
  -2  12   8       24.91       41.78      4.23 o
  -1  12   8      832.37      822.59     14.72 o
   0  12   8       12.70       11.52      3.34 o
   1  12   8        1.42       -2.44      3.29 o
   2  12   8      282.86      289.57     13.18 o
   3  12   8      354.72      335.82     14.83 o
 -11  13   8       20.79       15.64      7.03 o
 -10  13   8      421.21      482.67     16.72 o
  -9  13   8      703.87      717.05     20.27 o
  -8  13   8      223.29      238.04     11.52 o
  -7  13   8      162.45      170.13     10.93 o
  -6  13   8       91.84       86.99     14.20 o
  -5  13   8      567.63      591.41     14.56 o
  -4  13   8       83.36       86.40      6.21 o
  -3  13   8      568.93      561.57     14.06 o
  -2  13   8      120.08      122.29      6.65 o
  -1  13   8      357.91      378.43     10.66 o
   0  13   8       14.85       15.18      3.75 o
   1  13   8       11.72        7.72      4.12 o
   2  13   8      254.26      261.86     13.46 o
 -10  14   8       35.52       42.80      6.96 o
  -9  14   8      501.34      521.47     17.46 o
  -8  14   8      122.32      111.52      9.17 o
  -7  14   8      145.39      133.27      9.77 o
  -6  14   8      742.11      788.27     31.09 o
  -5  14   8       67.73       74.55      6.16 o
  -4  14   8       60.19       63.46      5.20 o
  -3  14   8     1093.59     1130.34     26.65 o
  -2  14   8      377.18      392.19     14.62 o
  -1  14   8      176.31      181.18      8.38 o
   0  14   8        3.65       -0.43      3.88 o
  -9  15   8        2.46       -0.90      5.32 o
  -8  15   8      377.34      373.92     22.16 o
  -7  15   8       77.75       99.63      9.06 o
  -6  15   8     1081.38     1091.21     26.86 o
  -5  15   8      358.01      392.37     12.75 o
  -4  15   8      176.22      161.40      8.15 o
  -3  15   8      280.09      269.17      9.46 o
  -2  15   8      645.24      716.46     17.63 o
  -1  15   8      246.37      265.49     10.00 o
  -7  16   8       33.58       30.59      5.86 o
  -6  16   8      547.29      595.88     24.52 o
  -5  16   8      877.53      978.47     28.86 o
  -4  16   8      526.86      536.65     15.53 o
   0 -16   9      406.82      432.20     28.76 o
   1 -16   9      126.42      112.31     17.17 o
   2 -16   9      525.18      629.83     34.62 o
   3 -16   9      266.51      267.54     21.94 o
  -3 -15   9       62.96       66.63     14.39 o
  -2 -15   9      302.19      319.87     24.68 o
  -1 -15   9      546.43      673.17     35.68 o
   0 -15   9     1320.05     1249.96     52.04 o
   1 -15   9      134.65      160.14     18.66 o
   2 -15   9      410.45      465.43     28.24 o
   3 -15   9      473.87      608.51     32.52 o
   4 -15   9      359.67      292.29     22.33 o
   5 -15   9      296.16      265.54     21.71 o
  -5 -14   9      166.81       92.59     16.76 o
  -4 -14   9      423.54      359.19     25.85 o
  -3 -14   9       87.69      111.70     16.13 o
  -2 -14   9      255.49      311.99     23.40 o
  -1 -14   9        0.18       20.84     10.07 o
   0 -14   9      207.01      197.29     19.84 o
   1 -14   9       26.19       29.37     10.42 o
   2 -14   9       51.42       58.05     12.03 o
   3 -14   9        6.75        3.38      7.56 o
   4 -14   9      808.88      724.89     35.22 o
   5 -14   9        7.77        8.25      8.38 o
   6 -14   9      511.42      549.03     30.07 o
  -6 -13   9      119.03      107.88     17.11 o
  -5 -13   9      598.93      536.64     22.20 o
  -4 -13   9       69.48       81.46     14.24 o
  -3 -13   9        6.55        1.20      7.73 o
  -2 -13   9      708.10      721.95     35.35 o
  -1 -13   9      459.18      418.42     25.12 o
   0 -13   9       12.25        4.94      7.72 o
   1 -13   9       37.24       49.50     10.96 o
   2 -13   9      578.34      507.04     27.27 o
   3 -13   9       30.17       64.12     11.79 o
   4 -13   9     1712.03     1672.24     60.34 o
   5 -13   9        5.12       12.21      8.06 o
   6 -13   9       48.02       37.30     10.33 o
   7 -13   9        1.80        4.37      8.14 o
  -7 -12   9      588.35      585.80     34.05 o
  -6 -12   9      108.08      112.20     15.07 o
  -5 -12   9     1590.91     1707.18     70.27 o
  -4 -12   9        0.25        9.38      8.49 o
  -3 -12   9      169.27      121.58     15.43 o
  -2 -12   9      116.00      132.60     15.97 o
  -1 -12   9     1045.08      990.75     41.09 o
   0 -12   9      500.71      412.53     24.31 o
   1 -12   9      303.23      361.19     21.75 o
   2 -12   9     1040.35     1145.37     44.76 o
   3 -12   9      182.42      174.70     15.89 o
   4 -12   9      518.74      530.92     27.40 o
   5 -12   9       32.25       46.32      9.91 o
   6 -12   9      165.84      137.41     15.32 o
   7 -12   9       24.16       21.43      9.31 o
   8 -12   9     1809.29     1652.91     60.06 o
  -8 -11   9      126.65      129.03     13.11 o
  -7 -11   9      660.00      635.10     24.39 o
  -6 -11   9      519.67      510.99     23.89 o
  -5 -11   9      524.96      516.19     20.28 o
  -4 -11   9     1354.92     1359.66     51.98 o
  -3 -11   9     2721.14     2489.37     81.64 o
  -2 -11   9       19.71       36.79      9.24 o
  -1 -11   9     1280.34     1357.51     50.16 o
   0 -11   9     1143.99     1158.49     44.36 o
   1 -11   9        3.85       24.21      7.77 o
   2 -11   9     1286.73     1314.71     48.05 o
   3 -11   9     1339.89     1203.13     44.90 o
   4 -11   9      499.41      414.17     22.65 o
   5 -11   9       24.25       48.10      9.84 o
   6 -11   9     1915.37     1768.57     60.65 o
   7 -11   9       51.47       71.94     12.24 o
   8 -11   9      258.90      276.19     20.39 o
  -9 -10   9      972.97     1145.68     46.75 o
  -8 -10   9       56.17       34.48      8.12 o
  -7 -10   9     1421.53     1407.41     31.99 o
  -6 -10   9       96.53       95.12      7.97 o
  -5 -10   9     2407.41     2370.97     55.59 o
  -4 -10   9      572.49      496.24     18.42 o
  -3 -10   9     2337.81     2478.83     80.07 o
  -2 -10   9      242.83      281.58     18.88 o
  -1 -10   9     2041.17     1896.01     63.48 o
   0 -10   9      313.23      323.54     19.35 o
   1 -10   9      566.09      541.78     25.53 o
   2 -10   9      533.47      454.82     22.92 o
   3 -10   9     2132.44     2172.73     69.53 o
   4 -10   9      799.28      758.51     31.42 o
   5 -10   9      821.82      822.28     33.58 o
   6 -10   9     1433.43     1435.40     50.58 o
   7 -10   9      186.48      155.59     15.51 o
   8 -10   9      855.99      797.26     34.77 o
  -9  -9   9      973.19      954.83     31.47 o
  -8  -9   9      460.48      469.60     20.11 o
  -7  -9   9      243.93      252.22     11.60 o
  -6  -9   9      158.62      126.28     10.93 o
  -5  -9   9     2730.87     2464.25     56.33 o
  -4  -9   9       28.47       34.55      6.00 o
  -3  -9   9      160.12      213.23     15.13 o
  -2  -9   9        0.01       17.60      6.93 o
  -1  -9   9      830.66      662.72     28.80 o
   0  -9   9     1090.31     1005.10     37.82 o
   1  -9   9     1415.24     1366.51     47.48 o
   2  -9   9      238.26      188.01     13.68 o
   3  -9   9      366.27      378.78     19.66 o
   4  -9   9     2343.11     2387.03     73.87 o
   5  -9   9      137.02      151.14     12.96 o
   6  -9   9       88.88       63.50     10.10 o
   7  -9   9      358.82      332.82     19.41 o
   8  -9   9      438.62      393.51     22.04 o
   9  -9   9        9.69       11.78      8.07 o
 -10  -8   9      146.49      121.26     12.45 o
  -9  -8   9      463.44      473.80     20.52 o
  -8  -8   9      232.51      205.76     10.61 o
  -7  -8   9       44.92       45.81      6.74 o
  -6  -8   9       11.34       16.42      6.34 o
  -5  -8   9     1000.28     1100.25     29.82 o
  -4  -8   9       68.91       65.18      6.97 o
  -3  -8   9     1672.84     1267.79     31.57 o
  -2  -8   9     1249.91     1341.00     32.36 o
  -1  -8   9      852.62      886.43     34.02 o
   0  -8   9     1578.89     1602.87     52.65 o
   1  -8   9     1933.08     1947.99     61.35 o
   2  -8   9        5.22        5.45      5.14 o
   3  -8   9      551.39      566.60     23.92 o
   4  -8   9      918.48      932.61     33.86 o
   5  -8   9     1167.04     1136.82     39.72 o
   6  -8   9        4.93       -5.20      5.20 o
   7  -8   9      163.33      214.26     14.66 o
   8  -8   9      149.00      150.61     13.47 o
   9  -8   9      396.99      369.60     21.65 o
 -10  -7   9      742.97      707.69     26.16 o
  -9  -7   9       24.86       23.45      7.13 o
  -8  -7   9      129.81      147.23      9.50 o
  -7  -7   9       62.54       69.71      6.53 o
  -6  -7   9      792.91      747.64     18.71 o
  -5  -7   9     1068.17      958.93     36.67 o
  -4  -7   9      464.97      501.97     27.61 o
  -3  -7   9       55.82       52.79      5.73 o
  -2  -7   9      850.66      898.94     23.15 o
  -1  -7   9     1347.65     1381.82     46.33 o
   0  -7   9        2.20       13.15      5.70 o
   1  -7   9     2178.85     2308.95     69.77 o
   2  -7   9      202.51      233.55     13.54 o
   3  -7   9     4287.91     3965.48    112.51 o
   4  -7   9        0.65       23.72      5.79 o
   5  -7   9      363.47      393.75     18.69 o
   6  -7   9       11.63       -0.47      5.33 o
   7  -7   9      439.60      446.53     21.17 o
   8  -7   9      699.99      755.46     31.03 o
   9  -7   9      534.47      575.75     27.10 o
 -11  -6   9       41.64       27.62      9.87 o
 -10  -6   9     1372.91     1508.20     41.27 o
  -9  -6   9      118.44      102.24      8.40 o
  -8  -6   9      666.99      690.43     18.67 o
  -7  -6   9      330.01      337.66     11.87 o
  -6  -6   9     2022.01     2022.64     38.20 o
  -5  -6   9     1676.06     1555.34     37.18 o
  -4  -6   9     1624.91     1565.46     36.67 o
  -3  -6   9     1057.71     1087.96     26.85 o
  -2  -6   9      132.21      113.69     10.08 o
  -1  -6   9     3503.83     3306.29     66.60 o
   0  -6   9     2667.37     2710.10     79.39 o
   1  -6   9      445.70      415.19     18.17 o
   2  -6   9      947.82      931.30     31.64 o
   3  -6   9     2753.11     2647.79     76.62 o
   4  -6   9        9.12       28.32      5.70 o
   5  -6   9     2469.00     2542.93     74.58 o
   6  -6   9      865.54      840.90     30.46 o
   7  -6   9      416.86      374.54     18.49 o
   8  -6   9     2044.11     1985.54     63.10 o
   9  -6   9      563.69      517.09     25.25 o
 -11  -5   9       20.74       23.68      7.95 o
 -10  -5   9     2126.52     2439.04     58.53 o
  -9  -5   9      110.29       87.08      7.50 o
  -8  -5   9     1638.16     1563.78     32.14 o
  -7  -5   9      844.26      848.38     20.14 o
  -6  -5   9     5325.67     4997.32     89.41 o
  -5  -5   9      103.70      124.61      8.73 o
  -4  -5   9     2330.32     2243.53     48.73 o
  -3  -5   9     2305.13     2501.47     52.66 o
  -2  -5   9      225.72      241.33      9.19 o
  -1  -5   9     3163.02     2927.29     84.73 o
   0  -5   9      458.05      393.95     17.01 o
   1  -5   9     3225.25     3435.85    166.72 o
   2  -5   9       79.42       68.46      6.95 o
   3  -5   9     3716.95     3850.31    106.70 o
   4  -5   9        7.86       36.53      5.61 o
   5  -5   9     1617.73     1654.73     50.04 o
   6  -5   9      987.32      969.37     26.03 o
   7  -5   9      542.66      548.28     18.43 o
   8  -5   9      247.38      253.85     14.70 o
   9  -5   9      941.87      976.41     29.44 o
 -12  -4   9     1104.25     1318.06     45.77 o
 -11  -4   9      335.11      238.22     16.77 o
 -10  -4   9     1156.11     1112.04     32.33 o
  -9  -4   9      324.30      365.81     13.01 o
  -8  -4   9     1360.95     1419.45     58.13 o
  -7  -4   9     2630.14     2683.20     47.97 o
  -6  -4   9     3160.49     2915.50     50.69 o
  -5  -4   9      136.69      162.05      8.66 o
  -4  -4   9      553.83      540.63     16.04 o
  -3  -4   9     2166.09     2228.12     47.00 o
  -2  -4   9     1997.84     1820.07     38.49 o
  -1  -4   9      689.71      681.23     24.44 o
   0  -4   9     1525.62     1715.24    153.86 o
   1  -4   9     4538.52     5114.29    235.70 o
   2  -4   9        4.03       19.59      2.86 o
   3  -4   9     1592.72     1635.99     63.64 o
   4  -4   9       25.90       20.67      3.60 o
   5  -4   9       87.93       84.82      6.40 o
   6  -4   9      697.23      692.42     19.95 o
   7  -4   9      985.32     1047.27     28.20 o
   8  -4   9      133.89      132.99      9.78 o
   9  -4   9      366.91      363.49     29.33 o
 -12  -3   9     1119.23     1216.37     44.50 o
 -11  -3   9      232.19      218.49     14.31 o
 -10  -3   9      427.91      399.15     15.62 o
  -9  -3   9      185.60      197.54      9.69 o
  -8  -3   9     2415.49     2447.54     44.85 o
  -7  -3   9     1150.22     1131.42     23.74 o
  -6  -3   9     1011.40     1136.92     22.98 o
  -5  -3   9       12.01       36.75      5.07 o
  -4  -3   9     1118.04      947.82     28.94 o
  -3  -3   9     1365.99     1201.23     27.41 o
  -2  -3   9      321.28      328.60     15.07 o
  -1  -3   9      115.75      173.32      9.73 o
   0  -3   9     1982.78     2145.42    127.06 o
   1  -3   9     2027.31     2079.12     89.19 o
   2  -3   9       22.17       19.19      2.35 o
   3  -3   9       29.95       36.38      4.62 o
   4  -3   9     2586.42     2652.74     37.75 o
   5  -3   9     1569.66     1624.79     51.22 o
   6  -3   9       52.91       57.87      6.57 o
   7  -3   9      467.28      501.02     16.81 o
   8  -3   9       78.49       73.79      9.91 o
   9  -3   9      481.22      473.64     22.21 o
 -13  -2   9      793.54      839.21     44.11 o
 -12  -2   9      261.66      223.99     15.79 o
 -11  -2   9      214.02      251.30     11.52 o
 -10  -2   9        0.72        1.48      4.05 o
  -9  -2   9      207.47      202.79      9.23 o
  -8  -2   9      736.41      714.75     29.29 o
  -7  -2   9        4.10        6.74      2.99 o
  -6  -2   9      111.21       97.24      6.86 o
  -5  -2   9      148.35      111.20      5.22 o
  -4  -2   9     5102.07     5592.61    111.02 o
  -3  -2   9        3.59        9.24      3.30 o
  -2  -2   9      164.37      175.16      8.30 o
  -1  -2   9       27.41       49.63      3.38 o
   0  -2   9     1594.08     1636.82     28.73 o
   1  -2   9      325.80      333.17     10.24 o
   2  -2   9      484.00      445.88     15.63 o
   3  -2   9        6.27       10.71      4.37 o
   4  -2   9     2539.66     2563.04     82.22 o
   5  -2   9     1543.24     1548.18     35.01 o
   6  -2   9      504.64      503.75     24.20 o
   7  -2   9      436.59      435.50     15.33 o
   8  -2   9      211.55      218.54     34.13 o
   9  -2   9      760.31      866.37     46.58 o
 -13  -1   9      503.66      567.92     23.58 o
 -12  -1   9        3.58        0.73      7.50 o
 -11  -1   9        7.84       14.75      4.93 o
 -10  -1   9        0.78       -1.74      3.60 o
  -9  -1   9     1547.82     1479.50     30.15 o
  -8  -1   9     1690.05     1655.69     51.56 o
  -7  -1   9      374.11      385.49     10.88 o
  -6  -1   9       15.11        7.50      2.51 o
  -5  -1   9        0.76        8.22      1.81 o
  -4  -1   9     8484.81     9179.46    144.61 o
  -3  -1   9      295.54      270.25      7.24 o
  -2  -1   9      195.72      129.68      6.22 o
  -1  -1   9        7.53       16.09      2.31 o
   0  -1   9     5900.45     6174.05    120.27 o
   1  -1   9     2273.23     2307.83     50.84 o
   2  -1   9     2152.71     2178.17     37.97 o
   3  -1   9      200.54      226.07     11.45 o
   4  -1   9     1069.88     1037.36     29.90 o
   5  -1   9     1600.70     1519.86     36.05 o
   6  -1   9      874.88      905.04     23.59 o
   7  -1   9      486.61      502.44     27.64 o
   8  -1   9      109.21       98.15     10.76 o
   9  -1   9     2061.23     2113.16     51.39 o
 -13   0   9     1585.45     1745.57     46.73 o
 -12   0   9      142.48      133.01     12.04 o
 -11   0   9      209.56      217.01      9.24 o
 -10   0   9       34.07       24.09      4.42 o
  -9   0   9     2692.15     2795.25     43.15 o
  -8   0   9     2360.50     2394.24     76.59 o
  -7   0   9     1007.92     1011.57     35.86 o
  -6   0   9     1276.21     1360.83     25.14 o
  -5   0   9     2917.37     3035.20     49.82 o
  -4   0   9     6779.77     6621.25    118.67 o
  -3   0   9       68.00       66.39      3.72 o
  -2   0   9     1465.33     1491.13     32.85 o
  -1   0   9       21.31       21.95      2.40 o
   0   0   9     5233.91     5490.51     66.79 o
   1   0   9     1183.44     1288.27     39.68 o
   2   0   9     2211.66     2347.53     40.40 o
   3   0   9      134.66      146.30      9.46 o
   4   0   9     1361.43     1357.50     36.28 o
   5   0   9     2009.46     2012.36     37.56 o
   6   0   9     1746.59     1765.08     36.79 o
   7   0   9      305.83      306.46     17.39 o
   8   0   9       13.03       13.81      5.25 o
   9   0   9     1100.03     1071.72     35.21 o
 -13   1   9     1645.84     1875.66     48.93 o
 -12   1   9       54.62       40.36      8.15 o
 -11   1   9      556.47      530.54     16.71 o
 -10   1   9      246.64      209.82      8.44 o
  -9   1   9     4843.49     5200.49     93.90 o
  -8   1   9      876.87      983.24     28.60 o
  -7   1   9     1506.55     1372.52     35.16 o
  -6   1   9     2939.23     2950.98     62.43 o
  -5   1   9     1895.40     1958.45     46.25 o
  -4   1   9      443.46      361.36      9.40 o
  -3   1   9        7.06        7.51      2.24 o
  -2   1   9     3996.21     4496.79     81.18 o
  -1   1   9      512.60      589.66      9.43 o
   0   1   9     3556.91     3733.52     46.31 o
   1   1   9        4.38        2.98      2.14 o
   2   1   9      403.84      483.67     11.42 o
   3   1   9      624.59      621.65     20.56 o
   4   1   9     1568.23     1454.00     27.91 o
   5   1   9      190.87      216.19     11.94 o
   6   1   9      441.99      428.27     12.82 o
   7   1   9     1516.29     1493.12     36.90 o
   8   1   9      168.07      148.66     11.84 o
 -13   2   9      380.50      393.08     18.92 o
 -12   2   9       22.29       22.21      7.26 o
 -11   2   9     1479.65     1594.35     33.78 o
 -10   2   9       48.57       37.27      5.53 o
  -9   2   9     2464.52     2530.52     39.19 o
  -8   2   9      499.94      441.40     15.52 o
  -7   2   9       47.45       65.66      5.97 o
  -6   2   9     2050.56     2077.40     37.03 o
  -5   2   9     1258.50     1293.74     30.28 o
  -4   2   9     1232.85     1327.37     24.22 o
  -3   2   9     1046.17     1113.82     21.26 o
  -2   2   9     1944.36     1887.08     25.72 o
  -1   2   9        0.57        4.09      1.47 o
   0   2   9     2191.71     2271.85     29.35 o
   1   2   9      146.39      147.99      3.66 o
   2   2   9      396.76      450.03     14.49 o
   3   2   9      483.22      563.37     24.39 o
   4   2   9     4886.86     4681.68    107.38 o
   5   2   9      818.18      808.75     22.83 o
   6   2   9      180.52      178.68     11.62 o
   7   2   9      296.58      268.69     11.25 o
   8   2   9      533.70      535.45     48.04 o
 -13   3   9       38.48       27.70      8.24 o
 -12   3   9       12.24       18.44      7.12 o
 -11   3   9     1398.95     1497.84     42.99 o
 -10   3   9       12.59        9.59      4.28 o
  -9   3   9      218.12      193.63      9.59 o
  -8   3   9      146.79      109.53      7.15 o
  -7   3   9     1045.51     1034.30     21.86 o
  -6   3   9       25.58       24.70      3.63 o
  -5   3   9     2377.39     2359.36     40.54 o
  -4   3   9      213.24      290.16      8.24 o
  -3   3   9     1778.53     1735.38     30.40 o
  -2   3   9     2973.14     3077.37     43.86 o
  -1   3   9     3050.87     3322.54     42.05 o
   0   3   9        1.65        3.60      1.96 o
   1   3   9      686.28      649.45     13.59 o
   2   3   9     1195.53     1214.77     23.17 o
   3   3   9      100.35       95.42      6.12 o
   4   3   9      207.55      215.74      8.18 o
   5   3   9      162.76      150.86      7.71 o
   6   3   9     1235.69     1200.62     26.87 o
   7   3   9      658.53      657.91     18.75 o
   8   3   9      527.05      535.28     19.95 o
 -13   4   9      127.24      148.00     20.86 o
 -12   4   9       58.12       43.09     11.69 o
 -11   4   9      316.63      318.79     12.95 o
 -10   4   9        0.47       -3.36      3.69 o
  -9   4   9      113.40      150.16      8.83 o
  -8   4   9      188.89      138.52      8.08 o
  -7   4   9     2889.38     2732.50     47.68 o
  -6   4   9        5.44        9.15      2.80 o
  -5   4   9     1049.99     1153.80     22.50 o
  -4   4   9      235.58      253.41      7.70 o
  -3   4   9     3986.16     4059.06     64.35 o
  -2   4   9     1550.96     1651.85     25.49 o
  -1   4   9     4073.62     4100.65     52.22 o
   0   4   9       16.62       19.52      2.11 o
   1   4   9       14.77       22.74      2.29 o
   2   4   9     8092.03     8241.91    127.05 o
   3   4   9      526.14      605.49     15.76 o
   4   4   9      449.38      448.80     12.98 o
   5   4   9      473.38      449.60     13.62 o
   6   4   9     2181.87     2141.75     42.61 o
   7   4   9      179.58      174.35     10.20 o
 -13   5   9       20.71       34.74      9.39 o
 -12   5   9     2187.13     2201.05     74.24 o
 -11   5   9       80.48       89.12      8.01 o
 -10   5   9     1268.63     1314.33     28.40 o
  -9   5   9     1781.05     1767.25     34.81 o
  -8   5   9      806.31      802.92     33.53 o
  -7   5   9     2227.15     2103.35     38.46 o
  -6   5   9      104.85      104.19      6.13 o
  -5   5   9     2030.49     2069.50     46.00 o
  -4   5   9        7.48       12.34      2.75 o
  -3   5   9     7945.05     8027.35    134.30 o
  -2   5   9      561.65      554.03     11.20 o
  -1   5   9       94.79      108.54      4.87 o
   0   5   9     2623.88     2738.63     40.61 o
   1   5   9     4271.01     4364.46     62.12 o
   2   5   9     1866.92     1907.61     30.03 o
   3   5   9      300.54      273.14      9.90 o
   4   5   9      727.27      647.37     16.99 o
   5   5   9       30.60       31.47      5.02 o
   6   5   9     2299.28     2316.48     45.92 o
   7   5   9        7.15       12.92      5.07 o
 -13   6   9        0.83        7.33      7.03 o
 -12   6   9     4307.93     4357.36     93.50 o
 -11   6   9      705.90      695.03     19.62 o
 -10   6   9       32.92       54.51      6.27 o
  -9   6   9      560.52      574.02     19.74 o
  -8   6   9     1136.76     1103.81     24.09 o
  -7   6   9     3915.31     3733.72     63.05 o
  -6   6   9       12.32       17.24      3.48 o
  -5   6   9     1839.91     1830.24     37.07 o
  -4   6   9        7.04        8.15      1.94 o
  -3   6   9     7773.28     8017.35    124.39 o
  -2   6   9     1497.35     1489.69     27.04 o
  -1   6   9      796.70      749.03     14.39 o
   0   6   9     6576.57     6851.24     95.02 o
   1   6   9     7791.42     7792.84    107.62 o
   2   6   9      874.45      868.43     16.92 o
   3   6   9      414.45      400.99     12.71 o
   4   6   9      308.14      306.10     11.37 o
   5   6   9       38.91       35.89      5.62 o
   6   6   9     2402.83     2246.62     45.45 o
 -13   7   9       78.88       82.60     10.80 o
 -12   7   9     1794.84     1924.44     48.96 o
 -11   7   9     1261.79     1350.89     30.22 o
 -10   7   9       49.98       43.85      5.81 o
  -9   7   9      809.50      755.40     19.33 o
  -8   7   9     1021.05     1080.96     23.91 o
  -7   7   9     1911.22     1978.56     37.03 o
  -6   7   9      162.58      153.67      7.30 o
  -5   7   9     1648.54     1627.41     25.47 o
  -4   7   9        6.91        8.76      2.59 o
  -3   7   9     5489.55     5672.60     90.04 o
  -2   7   9       56.32       52.12      4.43 o
  -1   7   9     1230.17     1113.20     19.83 o
   0   7   9       52.79       48.86      4.27 o
   1   7   9     1176.82     1219.19     21.71 o
   2   7   9      906.95      923.80     15.74 o
   3   7   9      184.51      172.12     11.93 o
   4   7   9      270.49      249.81     10.82 o
   5   7   9       83.54       79.10      8.70 o
   6   7   9      567.39      501.30     17.22 o
 -13   8   9        2.51       -5.97      5.97 o
 -12   8   9      840.31      909.42     29.50 o
 -11   8   9      620.23      631.94     18.88 o
 -10   8   9      254.38      248.69     10.99 o
  -9   8   9      800.46      813.48     20.50 o
  -8   8   9     1008.76     1002.12     45.88 o
  -7   8   9      831.39      763.23     18.63 o
  -6   8   9       73.45       86.24      9.47 o
  -5   8   9      276.88      284.67      8.81 o
  -4   8   9      850.46      751.68     16.56 o
  -3   8   9        3.56        9.61      3.18 o
  -2   8   9       61.92       58.23      5.26 o
  -1   8   9      569.42      560.71     15.78 o
   0   8   9        9.01       11.17      3.37 o
   1   8   9      962.82      938.56     16.26 o
   2   8   9       55.28       59.49      4.93 o
   3   8   9      331.18      294.31     11.82 o
   4   8   9      384.71      331.19     13.06 o
   5   8   9      725.94      712.19     20.84 o
 -13   9   9       56.84       43.04      9.34 o
 -12   9   9      584.15      559.39     22.72 o
 -11   9   9       99.34       79.19      7.94 o
 -10   9   9      245.84      238.90     12.15 o
  -9   9   9        1.03       -0.64      4.89 o
  -8   9   9      429.20      404.49     24.28 o
  -7   9   9      161.53      161.58     11.41 o
  -6   9   9      315.23      240.11     12.49 o
  -5   9   9      923.88      911.72     19.62 o
  -4   9   9      802.27      882.01     19.22 o
  -3   9   9     1498.55     1471.72     28.37 o
  -2   9   9        6.06        7.33      3.20 o
  -1   9   9      281.01      292.64      9.32 o
   0   9   9      282.04      282.45      9.18 o
   1   9   9      850.73      828.22     13.82 o
   2   9   9      129.78      132.69      7.30 o
   3   9   9     1116.29     1114.82     26.92 o
   4   9   9      209.65      211.31     11.64 o
   5   9   9     1508.82     1531.37     35.40 o
 -13  10   9      156.27      183.08     15.03 o
 -12  10   9      154.70      153.97     13.99 o
 -11  10   9       33.26       37.26      6.88 o
 -10  10   9     1164.32     1196.27     27.96 o
  -9  10   9        0.05       -2.51      4.13 o
  -8  10   9      427.18      425.11     17.57 o
  -7  10   9      452.98      461.57     33.45 o
  -6  10   9     3169.83     3136.86     68.14 o
  -5  10   9      112.62      101.16      6.47 o
  -4  10   9      266.85      283.53     10.49 o
  -3  10   9      612.37      581.67     26.88 o
  -2  10   9      345.84      329.16     11.11 o
  -1  10   9     1964.50     1914.72     32.29 o
   0  10   9      646.34      655.37     12.23 o
   1  10   9      685.40      737.59     14.54 o
   2  10   9        1.34        1.07      4.11 o
   3  10   9     2073.68     2021.09     42.39 o
   4  10   9       18.72       17.28      5.80 o
 -12  11   9      834.45      797.50     39.66 o
 -11  11   9      187.86      209.40     15.18 o
 -10  11   9      978.30     1011.64     31.29 o
  -9  11   9       82.57       88.39      9.92 o
  -8  11   9      111.14       85.37      9.40 o
  -7  11   9     2246.78     2143.74     60.50 o
  -6  11   9     3819.37     3807.59    110.22 o
  -5  11   9      268.87      271.22     13.45 o
  -4  11   9      713.64      658.00     23.50 o
  -3  11   9      489.06      512.32     14.59 o
  -2  11   9      505.23      506.45     12.66 o
  -1  11   9     2668.83     2644.32     34.16 o
   0  11   9      272.60      277.92      7.91 o
   1  11   9      348.30      367.44     11.41 o
   2  11   9        1.06        0.28      4.51 o
   3  11   9     1916.03     1956.16     42.30 o
 -12  12   9     1137.08     1149.07     50.41 o
 -11  12   9      274.05      309.77     17.66 o
 -10  12   9      784.80      786.13     27.17 o
  -9  12   9        0.68       -5.22      5.22 o
  -8  12   9      851.01      842.21     27.16 o
  -7  12   9        0.01       10.98      8.78 o
  -6  12   9     2366.99     2295.57     54.14 o
  -5  12   9      380.01      376.59     20.41 o
  -4  12   9      113.92      111.51      7.73 o
  -3  12   9      686.83      662.81     22.37 o
  -2  12   9      530.67      553.95     18.36 o
  -1  12   9      798.22      820.11     14.78 o
   0  12   9        0.67       -1.26      2.91 o
   1  12   9       43.12       33.92      5.14 o
   2  12   9      401.85      395.55     15.79 o
 -11  13   9      687.73      720.73     27.21 o
 -10  13   9       45.58       36.39      8.92 o
  -9  13   9      433.48      468.95     20.32 o
  -8  13   9     1114.94     1272.97     51.99 o
  -7  13   9      363.04      368.12     17.44 o
  -6  13   9      609.65      582.26     21.96 o
  -5  13   9      663.17      646.39     18.40 o
  -4  13   9        4.44       -1.65      3.20 o
  -3  13   9      107.82      107.03      7.01 o
  -2  13   9      661.56      671.11     14.40 o
  -1  13   9       10.39       13.00      3.72 o
   0  13   9       10.23        8.15      3.51 o
   1  13   9      306.01      303.49     11.36 o
 -10  14   9      601.20      610.67     19.52 o
  -9  14   9       59.94       61.83      9.81 o
  -8  14   9      179.63      169.93     12.22 o
  -7  14   9      668.69      743.56     21.17 o
  -6  14   9       30.81       20.42      5.72 o
  -5  14   9       69.52       50.12      6.58 o
  -4  14   9      353.06      362.21     13.89 o
  -3  14   9       37.22       29.86      4.47 o
  -2  14   9      746.80      772.42     22.20 o
  -1  14   9       11.06       17.22      4.19 o
   0  14   9      162.77      169.54      9.83 o
  -9  15   9      216.77      219.19     13.24 o
  -8  15   9       47.30       42.63      6.86 o
  -7  15   9      418.15      402.31     15.67 o
  -6  15   9      428.88      418.63     17.77 o
  -5  15   9      153.08      151.77     13.71 o
  -4  15   9      705.14      718.84     18.00 o
  -3  15   9      467.71      489.77     14.56 o
  -2  15   9      254.43      264.72      9.83 o
  -2 -15  10      318.57      345.74     26.15 o
  -1 -15  10      951.03      955.31     44.69 o
   0 -15  10      210.85      207.94     21.21 o
   1 -15  10      286.10      395.83     26.65 o
   2 -15  10      133.88      194.09     20.23 o
   3 -15  10       45.93       25.22     10.13 o
   4 -15  10      440.89      381.47     25.77 o
  -4 -14  10        0.93        5.79      9.38 o
  -3 -14  10      143.82      198.21     20.83 o
  -2 -14  10       43.02       55.66     12.65 o
  -1 -14  10      490.07      567.00     31.22 o
   0 -14  10        4.31       -7.17      7.50 o
   1 -14  10       92.39       95.65     14.56 o
   2 -14  10       13.91       -2.77      7.23 o
   3 -14  10      378.08      405.70     25.52 o
   4 -14  10      106.00       86.98     14.04 o
   5 -14  10       18.36       23.09     10.37 o
  -5 -13  10        5.45       10.40     10.09 o
  -4 -13  10       15.50        4.99      7.84 o
  -3 -13  10       62.26       72.18     13.60 o
  -2 -13  10       32.97       29.09     10.78 o
  -1 -13  10      759.39      844.38     38.72 o
   0 -13  10        0.21       -5.47      7.28 o
   1 -13  10      445.70      387.05     24.24 o
   2 -13  10        8.26       22.79      9.22 o
   3 -13  10     1036.90     1213.30     47.98 o
   4 -13  10       89.25      143.73     16.40 o
   5 -13  10      148.42      110.80     14.66 o
   6 -13  10      249.75      246.29     19.68 o
  -7 -12  10        4.98        5.82      9.35 o
  -6 -12  10      607.94      591.64     23.19 o
  -5 -12  10      149.23      192.84     14.11 o
  -4 -12  10        2.05        2.87      7.54 o
  -3 -12  10      455.29      408.25     24.95 o
  -2 -12  10     1483.41     1496.28     56.42 o
  -1 -12  10      879.50      877.51     38.48 o
   0 -12  10      123.85      206.43     17.13 o
   1 -12  10     1016.26     1065.76     43.10 o
   2 -12  10        5.33       10.72      8.14 o
   3 -12  10     3552.81     3391.60    104.99 o
   4 -12  10        0.70        5.00      7.18 o
   5 -12  10       15.97       13.49      8.04 o
   6 -12  10       31.45       14.09      8.79 o
   7 -12  10      691.72      678.79     33.00 o
  -8 -11  10      629.12      654.34     36.26 o
  -7 -11  10       67.93       70.46     12.11 o
  -6 -11  10      734.18      769.52     26.36 o
  -5 -11  10      486.66      569.13     30.56 o
  -4 -11  10      601.12      506.88     28.27 o
  -3 -11  10      181.64      138.61     15.82 o
  -2 -11  10     1372.44     1557.99     56.86 o
  -1 -11  10      696.25      786.78     34.59 o
   0 -11  10       32.43       26.83      8.86 o
   1 -11  10     1589.83     1651.49     57.73 o
   2 -11  10        0.20        6.47      7.21 o
   3 -11  10      910.06      862.02     35.81 o
   4 -11  10        4.41       10.42      7.38 o
   5 -11  10       73.80       84.11     12.14 o
   6 -11  10      702.24      657.68     30.98 o
   7 -11  10     1546.15     1621.70     57.53 o
  -8 -10  10     1800.82     1761.48     66.53 o
  -7 -10  10        1.93        3.32      6.10 o
  -6 -10  10     1110.30     1001.76     30.31 o
  -5 -10  10      432.82      408.85     25.03 o
  -4 -10  10      578.73      675.90     32.26 o
  -3 -10  10      102.01      147.03     15.60 o
  -2 -10  10      235.96      246.11     17.96 o
  -1 -10  10     1506.66     1409.49     50.77 o
   0 -10  10       13.60       19.26      7.23 o
   1 -10  10     1353.86     1180.57     43.85 o
   2 -10  10      260.74      258.00     17.00 o
   3 -10  10      282.26      301.44     18.30 o
   4 -10  10      287.16      302.40     18.68 o
   5 -10  10     1526.34     1461.59     51.18 o
   6 -10  10        1.93       -1.79      7.02 o
   7 -10  10      257.68      243.16     17.89 o
   8 -10  10      326.17      313.07     20.59 o
  -9  -9  10        4.89       15.07      8.25 o
  -8  -9  10     1571.76     1647.58     35.94 o
  -7  -9  10        6.74        3.86      4.57 o
  -6  -9  10     1009.78      905.36     22.44 o
  -5  -9  10      493.49      418.78     24.00 o
  -4  -9  10      417.73      415.43     23.61 o
  -3  -9  10       65.81       83.05     11.54 o
  -2  -9  10       27.71       48.17      8.99 o
  -1  -9  10      869.38      732.93     31.12 o
   0  -9  10      383.86      435.68     22.45 o
   1  -9  10       25.28       25.49      7.23 o
   2  -9  10      229.13      250.53     16.11 o
   3  -9  10      243.35      258.28     16.32 o
   4  -9  10      557.87      569.56     25.35 o
   5  -9  10     2129.79     1898.52     61.38 o
   6  -9  10      333.60      306.31     18.59 o
   7  -9  10       73.33       70.78     10.64 o
   8  -9  10      173.39      186.40     15.54 o
 -10  -8  10      285.45      247.93     34.69 o
  -9  -8  10       34.81       30.33      7.80 o
  -8  -8  10      413.98      403.19     14.65 o
  -7  -8  10      125.88      106.85      8.54 o
  -6  -8  10      654.20      655.03     17.79 o
  -5  -8  10       15.72       49.60      8.86 o
  -4  -8  10      682.77      611.58     28.56 o
  -3  -8  10       17.61       43.27      8.76 o
  -2  -8  10        4.71       12.39      6.51 o
  -1  -8  10     1328.51     1365.65     47.38 o
   0  -8  10     3311.74     3004.10     90.05 o
   1  -8  10      181.40      161.68     12.95 o
   2  -8  10      646.15      626.98     25.80 o
   3  -8  10        7.91       19.17      6.13 o
   4  -8  10      568.32      536.95     23.54 o
   5  -8  10      409.25      382.28     19.54 o
   6  -8  10       81.45      101.68     10.96 o
   7  -8  10      209.99      216.65     15.24 o
   8  -8  10       19.11       27.12      8.10 o
 -10  -7  10      280.31      224.02     15.30 o
  -9  -7  10      323.93      372.73     14.40 o
  -8  -7  10      306.58      337.66     12.80 o
  -7  -7  10       10.31        2.22      3.73 o
  -6  -7  10      322.69      311.80     11.48 o
  -5  -7  10      154.74      200.93     10.77 o
  -4  -7  10      678.76      623.14     19.33 o
  -3  -7  10      630.70      524.80     24.48 o
  -2  -7  10     2097.35     2076.82     65.79 o
  -1  -7  10      592.52      569.92     24.67 o
   0  -7  10     3580.85     3568.65    103.70 o
   1  -7  10       94.75       85.44      9.63 o
   2  -7  10       39.53       27.13      6.23 o
   3  -7  10      205.36      163.08     11.75 o
   4  -7  10     1454.14     1497.19     48.03 o
   5  -7  10     1047.63     1024.00     35.95 o
   6  -7  10      344.06      298.55     16.27 o
   7  -7  10      375.07      346.05     18.65 o
   8  -7  10      122.36      149.69     13.53 o
 -11  -6  10      283.38      343.99     25.64 o
 -10  -6  10       17.96       13.66      6.45 o
  -9  -6  10     1110.70     1099.05     26.22 o
  -8  -6  10      434.89      386.60     13.43 o
  -7  -6  10      541.39      502.28     16.39 o
  -6  -6  10       67.17      122.96      9.41 o
  -5  -6  10      725.23      721.96     21.46 o
  -4  -6  10     1159.03     1096.91     28.06 o
  -3  -6  10       50.56       54.91      8.53 o
  -2  -6  10     1677.25     1707.27     55.00 o
  -1  -6  10      375.34      383.33     18.48 o
   0  -6  10     3103.93     2933.18     85.79 o
   1  -6  10      196.86      193.79     12.16 o
   2  -6  10     1284.06     1246.58     40.36 o
   3  -6  10       11.64       22.73      5.76 o
   4  -6  10     3107.56     3053.85     87.62 o
   5  -6  10     1288.69     1188.92     39.18 o
   6  -6  10      223.61      256.13     14.43 o
   7  -6  10      865.79      929.97     33.73 o
   8  -6  10      225.80      232.43     15.52 o
   9  -6  10     1097.89     1100.89     40.86 o
 -11  -5  10      687.20      757.21     26.73 o
 -10  -5  10       97.39       69.17      8.97 o
  -9  -5  10     1094.33     1068.21     25.16 o
  -8  -5  10      737.93      761.06     19.42 o
  -7  -5  10      560.11      532.03     16.21 o
  -6  -5  10      531.39      449.70     13.05 o
  -5  -5  10     3269.74     3299.10     69.49 o
  -4  -5  10     3671.39     3826.36     78.35 o
  -3  -5  10       35.62       65.18     10.70 o
  -2  -5  10     2309.25     2207.74     67.27 o
  -1  -5  10      589.69      516.23     21.11 o
   0  -5  10     1724.41     1749.80     53.44 o
   1  -5  10     1298.58     1300.61     41.05 o
   2  -5  10     1347.44     1307.68     40.64 o
   3  -5  10        6.27       17.13      4.80 o
   4  -5  10     1642.41     1660.64     49.76 o
   5  -5  10      512.36      460.33     18.66 o
   6  -5  10      625.64      692.71     25.45 o
   7  -5  10      652.51      686.94     35.57 o
   8  -5  10      672.04      660.07     22.02 o
   9  -5  10      423.95      412.43     17.69 o
 -12  -4  10        0.36        2.88     10.57 o
 -11  -4  10      609.00      559.65     30.24 o
 -10  -4  10        1.32        7.51      4.76 o
  -9  -4  10     1931.18     1987.85     39.25 o
  -8  -4  10      934.65     1006.88     26.13 o
  -7  -4  10     1099.29     1018.67     22.41 o
  -6  -4  10       36.15       39.63      4.60 o
  -5  -4  10      892.81      916.90     60.12 o
  -4  -4  10      882.86      950.53     46.94 o
  -3  -4  10      230.54      283.72     10.34 o
  -2  -4  10     2864.67     2732.08     79.97 o
  -1  -4  10      563.89      627.99     23.46 o
   0  -4  10     2776.90     2955.79    175.01 o
   1  -4  10     1225.31     1268.55     66.97 o
   2  -4  10     1747.48     1912.85     62.75 o
   3  -4  10      176.11      149.96      8.48 o
   4  -4  10      237.52      257.82     11.55 o
   5  -4  10      191.15      219.57      9.44 o
   6  -4  10      116.01      127.11     27.61 o
   7  -4  10      354.14      347.49     13.98 o
   8  -4  10      550.57      560.40     19.48 o
   9  -4  10      181.96      178.41     11.84 o
 -12  -3  10       76.73       67.41     10.12 o
 -11  -3  10       90.51       74.11      9.53 o
 -10  -3  10       39.70       41.69      6.22 o
  -9  -3  10     1637.81     1722.09     34.72 o
  -8  -3  10     2622.97     2568.35     53.20 o
  -7  -3  10     1669.94     1792.95     33.96 o
  -6  -3  10       55.64       32.73      6.03 o
  -5  -3  10      274.82      196.38      9.47 o
  -4  -3  10     1971.57     1649.82     36.86 o
  -3  -3  10     1159.81     1414.55     36.74 o
  -2  -3  10      128.82      176.29     11.02 o
  -1  -3  10      438.09      477.08     18.65 o
   0  -3  10      769.02      753.34     26.16 o
   1  -3  10      163.15      170.93      9.47 o
   2  -3  10     1565.36     1787.77    101.67 o
   3  -3  10     1247.58     1243.94     22.26 o
   4  -3  10     1501.38     1461.71     32.96 o
   5  -3  10      420.93      420.56     13.31 o
   6  -3  10      378.39      386.28     13.45 o
   7  -3  10      242.36      235.07     12.05 o
   8  -3  10     1207.80     1179.24     31.67 o
 -12  -2  10       92.43      112.26     11.93 o
 -11  -2  10      509.36      536.30     44.09 o
 -10  -2  10       40.15       36.02      5.66 o
  -9  -2  10     1360.71     1410.60     29.37 o
  -8  -2  10        0.00       -4.20      4.20 o
  -7  -2  10      724.00      657.45     15.78 o
  -6  -2  10     1358.51     1449.96     27.35 o
  -5  -2  10       91.79      128.59      5.76 o
  -4  -2  10     1898.45     2015.48     41.49 o
  -3  -2  10     3766.39     4210.36     72.01 o
  -2  -2  10        1.15        5.61      3.14 o
  -1  -2  10     1063.29     1104.33     20.70 o
   0  -2  10     1147.86     1213.47     22.12 o
   1  -2  10     1523.87     1545.98     26.89 o
   2  -2  10      629.85      599.50     19.48 o
   3  -2  10      655.01      622.34     21.00 o
   4  -2  10     1043.94     1066.73     42.78 o
   5  -2  10        3.00        7.48      3.90 o
   6  -2  10     2573.71     2626.25    144.41 o
   7  -2  10        0.12        3.62      3.88 o
   8  -2  10      756.09      779.06     23.94 o
 -13  -1  10       27.15       20.98      8.08 o
 -12  -1  10      127.97      143.59     25.88 o
 -11  -1  10       18.97       27.56      6.07 o
 -10  -1  10        3.80        2.82      4.42 o
  -9  -1  10     1253.90     1158.22     25.08 o
  -8  -1  10      652.97      690.30     18.25 o
  -7  -1  10      367.74      401.41     11.22 o
  -6  -1  10        4.09        7.07      1.89 o
  -5  -1  10     5531.86     5992.66     82.79 o
  -4  -1  10      332.37      255.46      7.50 o
  -3  -1  10     4784.31     4764.92     95.32 o
  -2  -1  10        9.18       31.12      7.98 o
  -1  -1  10     3599.79     3873.97     63.07 o
   0  -1  10     3879.53     4070.77     65.77 o
   1  -1  10     3125.75     3478.86     47.45 o
   2  -1  10      537.38      558.48     16.04 o
   3  -1  10        1.27        2.05      4.00 o
   4  -1  10     1644.50     1602.96     41.87 o
   5  -1  10       16.10       27.37      3.60 o
   6  -1  10     3977.57     4031.12    195.61 o
   7  -1  10      100.06      100.52      7.84 o
   8  -1  10      110.67      109.34      9.12 o
 -13   0  10       73.20       71.41     10.49 o
 -12   0  10      302.80      278.21     15.85 o
 -11   0  10      387.30      355.33     14.05 o
 -10   0  10      737.44      758.51     20.31 o
  -9   0  10     1637.00     1648.58     33.46 o
  -8   0  10     1806.44     1870.82     52.83 o
  -7   0  10      577.73      631.90     29.05 o
  -6   0  10      267.68      266.16      7.77 o
  -5   0  10     5176.05     5115.94     82.39 o
  -4   0  10      752.90      792.40     16.15 o
  -3   0  10     4196.12     4249.74     85.76 o
  -2   0  10     2002.79     2137.52     36.81 o
  -1   0  10     3157.04     3480.85     52.99 o
   0   0  10      697.15      710.60     10.93 o
   1   0  10     3758.88     3905.30     64.49 o
   2   0  10      702.55      771.81     16.49 o
   3   0  10       10.83       22.90      5.35 o
   4   0  10     2035.63     1968.98     49.10 o
   5   0  10      243.24      237.59      8.19 o
   6   0  10     1523.28     1542.74     36.28 o
   7   0  10      194.28      192.95     15.65 o
   8   0  10      163.46      142.78     16.96 o
 -13   1  10       82.14       67.45     21.95 o
 -12   1  10      994.16      965.75     30.51 o
 -11   1  10     1686.06     1561.75     33.72 o
 -10   1  10     2204.39     2389.89     45.52 o
  -9   1  10        2.21       15.65      4.71 o
  -8   1  10        2.12       13.69      3.96 o
  -7   1  10     4841.58     4718.59    122.64 o
  -6   1  10       19.19       32.27      5.45 o
  -5   1  10     2294.44     2213.29     38.56 o
  -4   1  10      105.28      135.68      5.51 o
  -3   1  10     1809.60     1940.49     41.56 o
  -2   1  10     3973.06     4328.09     71.30 o
  -1   1  10     1339.88     1402.24     19.37 o
   0   1  10       22.66       36.85      2.21 o
   1   1  10     1696.27     1795.17     36.31 o
   2   1  10     2272.71     2293.75     40.18 o
   3   1  10       65.07       59.97      7.66 o
   4   1  10      500.76      510.68     19.87 o
   5   1  10      833.21      815.59     31.79 o
   6   1  10      217.34      235.67     12.17 o
   7   1  10      580.08      577.90     18.71 o
   8   1  10      296.45      315.58     22.10 o
 -13   2  10        8.93        1.80      6.43 o
 -12   2  10     1310.39     1432.68     40.00 o
 -11   2  10     1192.21     1242.88     30.75 o
 -10   2  10     1787.99     1655.61     34.09 o
  -9   2  10       34.66       24.97      4.85 o
  -8   2  10       25.90       14.22      5.43 o
  -7   2  10     7715.57     7735.41    141.14 o
  -6   2  10       41.24       49.77      4.72 o
  -5   2  10      512.43      532.26     12.84 o
  -4   2  10      162.51      150.49      5.96 o
  -3   2  10     1526.48     1543.08     28.28 o
  -2   2  10     2046.80     2190.35     28.85 o
  -1   2  10     2233.27     2214.64     29.06 o
   0   2  10      367.75      352.98      8.86 o
   1   2  10     1328.82     1409.54     35.20 o
   2   2  10      325.48      358.96     13.80 o
   3   2  10      942.46      914.06     23.99 o
   4   2  10        0.69        5.19      2.65 o
   5   2  10       91.10      108.74      7.94 o
   6   2  10     1117.13     1035.25     23.86 o
   7   2  10       96.75       91.96      7.47 o
 -13   3  10       80.97       98.60     14.87 o
 -12   3  10     1046.40      965.13     44.26 o
 -11   3  10     1134.83     1114.90     26.35 o
 -10   3  10        8.97        3.69      4.25 o
  -9   3  10      604.77      577.62     16.22 o
  -8   3  10     1382.29     1403.65     28.65 o
  -7   3  10      433.57      409.75     17.37 o
  -6   3  10      492.44      476.05     12.53 o
  -5   3  10       72.94       78.44      5.08 o
  -4   3  10      302.99      294.00      8.39 o
  -3   3  10     3377.14     3216.05     53.99 o
  -2   3  10       29.97       36.61      2.63 o
  -1   3  10       75.79       95.41      3.81 o
   0   3  10     1655.82     1673.85     22.92 o
   1   3  10      937.29      986.12     17.78 o
   2   3  10      721.29      807.80     31.69 o
   3   3  10     2156.55     2244.58     50.85 o
   4   3  10      350.01      352.24     10.90 o
   5   3  10      543.41      532.34     16.96 o
   6   3  10     1301.34     1239.38     27.87 o
   7   3  10      156.70      149.22     16.19 o
 -13   4  10       25.57       32.82      8.41 o
 -12   4  10     1789.38     1836.58     65.12 o
 -11   4  10      411.23      394.56     14.57 o
 -10   4  10       17.09       15.90      4.79 o
  -9   4  10       75.82       72.29     10.39 o
  -8   4  10     2174.16     2096.00     84.48 o
  -7   4  10        2.84        2.23      3.57 o
  -6   4  10     1100.57     1131.68     23.02 o
  -5   4  10      296.78      322.96      9.58 o
  -4   4  10     1001.41      941.08     23.85 o
  -3   4  10     1899.64     1961.22     42.56 o
  -2   4  10     1682.82     1686.99     26.84 o
  -1   4  10      854.25      873.42     15.60 o
   0   4  10     1255.52     1370.32     22.34 o
   1   4  10     1892.29     1808.14     28.31 o
   2   4  10      407.93      373.97     11.87 o
   3   4  10     1732.56     1785.55     28.97 o
   4   4  10        1.80        0.59      3.06 o
   5   4  10     2217.66     2151.94     42.01 o
   6   4  10      960.25      977.76     24.02 o
   7   4  10     1054.00     1104.04     27.15 o
 -13   5  10      281.85      304.21     17.44 o
 -12   5  10      393.85      399.01     15.71 o
 -11   5  10      506.30      519.36     16.74 o
 -10   5  10      395.52      374.93     13.51 o
  -9   5  10      118.03      133.87      8.51 o
  -8   5  10     3976.09     3863.54     65.92 o
  -7   5  10        9.84       11.51      3.66 o
  -6   5  10     1201.50     1229.36     24.62 o
  -5   5  10       71.06       73.38      7.82 o
  -4   5  10     1680.19     1551.25     35.57 o
  -3   5  10     1764.98     1806.90     31.47 o
  -2   5  10      178.15      210.34      6.50 o
  -1   5  10     1418.14     1405.92     23.09 o
   0   5  10     1539.39     1580.85     25.65 o
   1   5  10     2755.33     2838.70     42.39 o
   2   5  10      869.73      890.06     20.27 o
   3   5  10     1071.05     1054.35     31.53 o
   4   5  10       51.63       44.96      5.14 o
   5   5  10     1209.83     1247.78     28.17 o
   6   5  10      223.20      229.02     11.37 o
 -13   6  10      858.42      883.09     29.91 o
 -12   6  10      551.08      551.30     18.41 o
 -11   6  10      209.41      223.27     11.23 o
 -10   6  10      470.46      512.00     20.97 o
  -9   6  10        4.22        6.43      4.11 o
  -8   6  10     3366.48     3340.11     58.20 o
  -7   6  10        4.87       13.90      4.87 o
  -6   6  10     1215.80     1116.52     28.92 o
  -5   6  10     2198.27     1940.37     43.57 o
  -4   6  10     3427.33     3564.30     90.85 o
  -3   6  10     2766.10     2762.78     46.30 o
  -2   6  10      626.51      660.24     14.30 o
  -1   6  10       95.11       92.92      5.11 o
   0   6  10      208.10      217.13      8.22 o
   1   6  10      745.62      809.97     15.85 o
   2   6  10       87.93       87.34      7.32 o
   3   6  10      788.46      773.70     19.55 o
   4   6  10      186.40      191.98      9.55 o
   5   6  10     1171.12     1155.43     27.38 o
   6   6  10        4.56       -4.03      4.03 o
 -13   7  10      987.32     1057.45     83.99 o
 -12   7  10     1026.25     1118.87     27.67 o
 -11   7  10       15.65       31.09      5.97 o
 -10   7  10     1115.99     1063.00     28.10 o
  -9   7  10       21.29       30.45      5.32 o
  -8   7  10     2106.65     2156.57     40.63 o
  -7   7  10       28.75       24.84      5.78 o
  -6   7  10     1429.06     1285.21     34.99 o
  -5   7  10      693.45      683.88     20.59 o
  -4   7  10      989.33     1033.64     41.06 o
  -3   7  10       38.22       26.44      3.56 o
  -2   7  10      628.48      583.71     16.40 o
  -1   7  10     1415.07     1386.82     23.78 o
   0   7  10      294.14      294.22      8.80 o
   1   7  10      326.67      339.20      9.59 o
   2   7  10      509.74      475.86     12.00 o
   3   7  10      331.83      329.08     12.22 o
   4   7  10       11.83        2.97      4.24 o
   5   7  10      111.13      104.06      8.64 o
 -13   8  10      302.68      323.54     18.19 o
 -12   8  10       73.33       64.23      8.39 o
 -11   8  10        1.05        2.98      5.46 o
 -10   8  10     1135.30     1022.10     24.70 o
  -9   8  10      301.73      329.51     12.58 o
  -8   8  10      158.47      140.11     10.93 o
  -7   8  10        8.17       13.21      7.07 o
  -6   8  10      538.77      542.10     18.59 o
  -5   8  10       66.61       78.10      9.75 o
  -4   8  10      960.78     1003.54     37.44 o
  -3   8  10      720.08      754.29     23.76 o
  -2   8  10      279.65      267.37      9.35 o
  -1   8  10      741.15      712.13     15.05 o
   0   8  10     1042.97     1030.34     19.69 o
   1   8  10      109.73      100.31      6.00 o
   2   8  10      247.37      228.18     10.32 o
   3   8  10     1029.21     1012.00     24.81 o
   4   8  10      205.55      202.05     11.17 o
   5   8  10      513.36      529.15     17.67 o
 -13   9  10        6.84       -7.96      8.82 o
 -12   9  10        1.80       -5.06      5.06 o
 -11   9  10      105.09      111.58     17.65 o
 -10   9  10      602.36      603.66     22.18 o
  -9   9  10      866.09      847.17     36.41 o
  -8   9  10      329.07      302.80     14.41 o
  -7   9  10     1203.20     1102.36     53.99 o
  -6   9  10     1331.82     1304.59     33.92 o
  -5   9  10      121.32      144.10      9.83 o
  -4   9  10      184.64      196.01      7.98 o
  -3   9  10       20.90       42.59      4.51 o
  -2   9  10     1566.28     1512.84     26.39 o
  -1   9  10      126.03      119.02      6.88 o
   0   9  10     2473.02     2411.30     38.90 o
   1   9  10      400.57      423.89     10.38 o
   2   9  10     2103.32     2164.05     43.52 o
   3   9  10      384.10      371.06     14.37 o
   4   9  10      748.62      750.25     21.94 o
 -12  10  10      125.16      158.46     19.46 o
 -11  10  10      608.08      648.93     24.63 o
 -10  10  10       19.49       22.26      7.28 o
  -9  10  10      986.21      990.97     30.08 o
  -8  10  10      137.02      133.23     11.29 o
  -7  10  10     1072.26     1011.31     29.56 o
  -6  10  10     3007.71     2851.38     63.26 o
  -5  10  10     1292.34     1265.26     33.41 o
  -4  10  10       47.40       48.69      6.87 o
  -3  10  10      506.46      511.14     14.15 o
  -2  10  10     2490.17     2420.60     39.10 o
  -1  10  10       69.12       78.71      5.98 o
   0  10  10      900.91      924.41     15.41 o
   1  10  10        2.67        1.85      3.34 o
   2  10  10     1754.86     1785.33     38.29 o
   3  10  10      542.27      551.43     18.30 o
 -12  11  10        6.25        6.20      9.35 o
 -11  11  10     1866.75     1894.74     49.44 o
 -10  11  10        0.40        4.64      6.52 o
  -9  11  10     1046.23      988.50     30.49 o
  -8  11  10       75.79       66.59      8.80 o
  -7  11  10     1223.79     1238.89     34.72 o
  -6  11  10      384.87      412.78     53.05 o
  -5  11  10      118.08      114.40     10.27 o
  -4  11  10      719.46      709.20     24.40 o
  -3  11  10      378.48      350.56     16.62 o
  -2  11  10     2420.63     2485.59     40.64 o
  -1  11  10       15.99       19.81      4.17 o
   0  11  10      977.49     1014.41     16.90 o
   1  11  10      168.08      186.04     11.12 o
   2  11  10      835.42      797.94     22.82 o
 -11  12  10     1047.32     1080.02     89.96 o
 -10  12  10       75.19       68.86      9.97 o
  -9  12  10       46.48       63.96      9.32 o
  -8  12  10      794.19      778.08     48.43 o
  -7  12  10     2914.24     2917.72     66.57 o
  -6  12  10      330.20      289.79     15.34 o
  -5  12  10       63.08       64.92      8.64 o
  -4  12  10      592.60      614.43     22.19 o
  -3  12  10     1078.20     1087.70     24.74 o
  -2  12  10     1121.83     1170.63     20.72 o
  -1  12  10       55.69       56.76      4.66 o
   0  12  10       87.76       71.07      5.58 o
   1  12  10        9.12       12.77      5.21 o
 -11  13  10      571.50      612.14     31.06 o
 -10  13  10      117.80      123.77     15.61 o
  -9  13  10      688.14      723.96     26.10 o
  -8  13  10        0.72       -0.33      7.61 o
  -7  13  10      833.14      810.16     27.35 o
  -6  13  10       82.45       88.76     10.24 o
  -5  13  10        9.85       13.67      6.31 o
  -4  13  10      671.61      701.39     19.34 o
  -3  13  10      574.25      539.06     16.65 o
  -2  13  10      149.99      125.57      6.40 o
  -1  13  10       73.75       72.21      5.94 o
   0  13  10      121.49      108.97     10.21 o
 -10  14  10       74.47       43.33     12.47 o
  -9  14  10      510.89      517.10     17.89 o
  -8  14  10        6.20       12.63      5.45 o
  -7  14  10      971.74      988.98     31.68 o
  -6  14  10       15.13       15.50      5.62 o
  -5  14  10      178.75      173.79     11.01 o
  -4  14  10       47.66       56.14      7.24 o
  -3  14  10      413.31      400.78     12.69 o
  -2  14  10       11.82       15.59      4.12 o
  -1  14  10      611.30      612.83     33.24 o
  -8  15  10       70.68       59.90      7.96 o
  -7  15  10      175.69      148.38     11.07 o
  -6  15  10      113.02      124.80     10.12 o
  -5  15  10      319.56      340.02     14.39 o
  -4  15  10       53.67       50.36      6.34 o
  -1 -15  11      650.94      703.18     37.77 o
   0 -15  11       77.18      106.57     16.42 o
   1 -15  11      169.44      227.34     22.55 o
   2 -15  11       59.01       89.80     14.88 o
  -3 -14  11      498.03      493.40     30.62 o
  -2 -14  11      330.84      372.24     26.26 o
  -1 -14  11       23.53       24.42     10.56 o
   0 -14  11       17.35       14.79      9.12 o
   1 -14  11       61.44       40.16     11.09 o
   2 -14  11       20.18       37.77     10.77 o
   3 -14  11      706.05      769.59     36.93 o
   4 -14  11      112.94       90.37     14.18 o
  -5 -13  11        7.76       -2.91      7.74 o
  -4 -13  11       51.56       48.75     12.46 o
  -3 -13  11      130.65      143.70     17.83 o
  -2 -13  11      969.91      970.18     43.53 o
  -1 -13  11       61.73       72.90     13.42 o
   0 -13  11        6.07        7.74      8.32 o
   1 -13  11      248.45      233.22     19.82 o
   2 -13  11      459.97      609.37     31.52 o
   3 -13  11      316.67      412.73     25.33 o
   4 -13  11      614.00      549.07     29.18 o
   5 -13  11      158.51      107.34     14.81 o
  -6 -12  11      144.38      188.16     14.65 o
  -5 -12  11        1.47        5.09      8.93 o
  -4 -12  11      558.98      494.47     29.31 o
  -3 -12  11      161.44      156.36     18.12 o
  -2 -12  11     1375.34     1322.17     52.41 o
  -1 -12  11      177.71      211.57     18.36 o
   0 -12  11      320.95      378.12     23.77 o
   1 -12  11      187.25      220.98     18.38 o
   2 -12  11     2107.65     2044.83     69.89 o
   3 -12  11       38.78       45.56     10.60 o
   4 -12  11      170.74      139.36     15.22 o
   5 -12  11     1056.62      987.36     41.11 o
   6 -12  11      168.13      156.62     16.75 o
  -7 -11  11      565.78      579.59     23.37 o
  -6 -11  11      288.26      322.29     16.51 o
  -5 -11  11      290.95      227.49     20.06 o
  -4 -11  11     1207.50     1131.16     46.85 o
  -3 -11  11      561.39      711.20     34.20 o
  -2 -11  11     1067.28     1258.78     49.18 o
  -1 -11  11       61.82       32.77      9.42 o
   0 -11  11     1923.01     1789.46     62.57 o
   1 -11  11      203.85      178.37     15.98 o
   2 -11  11      552.63      525.18     26.66 o
   3 -11  11      210.10      173.35     15.31 o
   4 -11  11      352.96      382.72     22.46 o
   5 -11  11     1509.65     1524.07     54.52 o
   6 -11  11      183.06      214.96     17.32 o
   7 -11  11      707.28      775.02     34.65 o
  -8 -10  11       42.33       57.37     10.11 o
  -7 -10  11      284.77      240.39     20.00 o
  -6 -10  11      148.74      156.90     12.52 o
  -5 -10  11       39.41       95.01     14.15 o
  -4 -10  11     2134.50     2233.55     75.63 o
  -3 -10  11      705.39      534.61     27.96 o
  -2 -10  11     1215.22     1061.25     42.47 o
  -1 -10  11        0.06       12.26      7.24 o
   0 -10  11     1969.19     2078.21     68.85 o
   1 -10  11      271.90      261.22     17.97 o
   2 -10  11      323.99      318.74     19.47 o
   3 -10  11      594.39      576.49     26.83 o
   4 -10  11     1438.54     1393.55     49.26 o
   5 -10  11      656.44      674.87     30.13 o
   6 -10  11      967.68      923.87     37.26 o
   7 -10  11      104.28       85.48     12.33 o
  -9  -9  11      824.40      792.36     38.81 o
  -8  -9  11      208.45      233.40     28.08 o
  -7  -9  11       25.69       18.44      6.56 o
  -6  -9  11      444.67      407.51     17.34 o
  -5  -9  11      589.81      585.42     29.97 o
  -4  -9  11     1479.24     1335.16     50.34 o
  -3  -9  11        3.64       13.83      7.20 o
  -2  -9  11      301.96      203.43     16.09 o
  -1  -9  11        1.19        8.01      6.32 o
   0  -9  11     1897.77     1823.25     60.72 o
   1  -9  11        6.65        8.31      5.96 o
   2  -9  11      719.22      719.52     30.05 o
   3  -9  11      188.56      159.44     13.39 o
   4  -9  11      344.82      290.70     17.72 o
   5  -9  11      202.96      168.15     13.95 o
   6  -9  11      116.57      116.24     12.50 o
   7  -9  11       92.77       91.56     11.63 o
 -10  -8  11        2.34       -2.99      8.54 o
  -9  -8  11      471.72      489.73     20.44 o
  -8  -8  11       20.48       22.81      6.78 o
  -7  -8  11       27.18       16.78      5.91 o
  -6  -8  11      390.38      317.71     14.75 o
  -5  -8  11     1291.95     1221.35     46.95 o
  -4  -8  11      366.05      302.07     19.67 o
  -3  -8  11       73.93       99.96     12.22 o
  -2  -8  11      297.64      295.88     18.36 o
  -1  -8  11      206.68      172.86     13.72 o
   0  -8  11     1333.40     1258.53     44.27 o
   1  -8  11       61.28       58.85      8.84 o
   2  -8  11      133.25      142.96     12.11 o
   3  -8  11       11.59       14.27      5.80 o
   4  -8  11     2189.37     2185.60     67.64 o
   5  -8  11       42.04       46.72      8.27 o
   6  -8  11      339.82      352.83     18.95 o
   7  -8  11       39.25       37.42      8.30 o
   8  -8  11      811.58      781.46     32.64 o
 -10  -7  11      130.68      164.42     18.72 o
  -9  -7  11      604.17      665.06     19.58 o
  -8  -7  11       24.96       25.96      5.28 o
  -7  -7  11       15.88       15.74      5.61 o
  -6  -7  11       88.85       72.41      9.68 o
  -5  -7  11     1121.67     1229.19     46.23 o
  -4  -7  11        0.97       -3.40      5.47 o
  -3  -7  11     1026.87     1092.56     40.70 o
  -2  -7  11      214.03      168.09     13.47 o
  -1  -7  11     1495.33     1450.99     48.80 o
   0  -7  11     1541.35     1537.03     50.65 o
   1  -7  11      339.69      313.97     16.91 o
   2  -7  11      412.64      350.70     17.52 o
   3  -7  11      142.46      182.46     12.79 o
   4  -7  11     2573.82     2654.42     78.79 o
   5  -7  11       12.92        9.84      5.96 o
   6  -7  11      261.28      240.14     14.83 o
   7  -7  11      443.50      413.35     20.61 o
   8  -7  11     1534.60     1611.56     54.03 o
 -11  -6  11      482.10      611.10     35.79 o
 -10  -6  11     1430.02     1422.75     39.42 o
  -9  -6  11      237.92      254.59     11.60 o
  -8  -6  11       78.53       56.64      6.31 o
  -7  -6  11     1206.16     1208.84     26.48 o
  -6  -6  11      725.97      617.91     20.54 o
  -5  -6  11     2012.34     1836.64     61.49 o
  -4  -6  11       30.08       33.47      7.76 o
  -3  -6  11      246.40      347.65     18.96 o
  -2  -6  11      180.55      204.36     14.03 o
  -1  -6  11     4614.95     4239.70    120.98 o
   0  -6  11      477.30      474.46     21.07 o
   1  -6  11        9.50       15.25      5.49 o
   2  -6  11     3777.29     3777.08    107.07 o
   3  -6  11     1142.04     1161.33     38.27 o
   4  -6  11     4643.03     4495.16    125.47 o
   5  -6  11       85.84       68.20      8.22 o
   6  -6  11     1142.45     1199.90     40.01 o
   7  -6  11       68.30       84.43      9.90 o
   8  -6  11      867.92      856.05     32.86 o
 -11  -5  11      442.80      565.00     33.84 o
 -10  -5  11     1231.66     1136.68     27.27 o
  -9  -5  11      432.02      429.67     14.55 o
  -8  -5  11        0.30       -2.21      3.87 o
  -7  -5  11     1587.10     1500.58     30.54 o
  -6  -5  11      893.02     1001.32     22.02 o
  -5  -5  11     2227.10     2479.14     77.98 o
  -4  -5  11       70.50      112.33     11.96 o
  -3  -5  11     2186.33     1998.88     63.09 o
  -2  -5  11     2049.16     1831.80     57.91 o
  -1  -5  11     8430.43     8648.19    235.23 o
   0  -5  11       19.15       33.94      6.27 o
   1  -5  11      116.51      131.34      9.90 o
   2  -5  11     1965.02     1949.36     58.02 o
   3  -5  11      347.83      364.31     15.88 o
   4  -5  11     1153.23     1170.51     37.13 o
   5  -5  11        0.19        0.97      4.27 o
   6  -5  11     1864.90     1862.53     56.35 o
   7  -5  11        3.01        2.97      5.56 o
   8  -5  11      364.81      366.19     18.74 o
 -12  -4  11      852.32      788.26     41.90 o
 -11  -4  11       76.66       52.99     13.26 o
 -10  -4  11      104.90      122.60     10.34 o
  -9  -4  11     1276.34     1352.83     29.41 o
  -8  -4  11       12.67       23.99      4.77 o
  -7  -4  11      661.43      710.45     26.48 o
  -6  -4  11      707.74      620.15     15.46 o
  -5  -4  11     1804.50     1754.47     88.18 o
  -4  -4  11        0.00       -2.41      4.78 o
  -3  -4  11     2404.31     2352.04     71.84 o
  -2  -4  11       12.15       17.43      5.42 o
  -1  -4  11      374.58      359.96     16.63 o
   0  -4  11     1647.24     1570.61     48.19 o
   1  -4  11      737.87      815.96     27.59 o
   2  -4  11     1268.86     1261.47     38.54 o
   3  -4  11       25.00       18.68      4.33 o
   4  -4  11      255.54      250.48     11.55 o
   5  -4  11       67.40       68.31     12.64 o
   6  -4  11      809.92      825.04     23.11 o
   7  -4  11        1.48       -2.90      4.12 o
   8  -4  11      158.20      162.38     10.65 o
 -12  -3  11      511.29      489.30     21.75 o
 -11  -3  11       28.16       23.63     11.59 o
 -10  -3  11       41.73       52.25     10.85 o
  -9  -3  11      638.79      739.74     19.14 o
  -8  -3  11      311.49      321.61     11.35 o
  -7  -3  11      184.33      216.07      8.80 o
  -6  -3  11      715.71      803.11     17.95 o
  -5  -3  11     1640.96     1358.57     56.92 o
  -4  -3  11      259.41      154.46     12.21 o
  -3  -3  11     3799.81     3798.53    108.93 o
  -2  -3  11      264.34      210.46     12.48 o
  -1  -3  11       31.38       21.99      3.86 o
   0  -3  11      143.13      135.69      8.83 o
   1  -3  11     1643.75     1680.40     48.99 o
   2  -3  11        5.73        0.47      2.89 o
   3  -3  11      809.88      771.16     19.53 o
   4  -3  11      516.34      495.16     29.13 o
   5  -3  11      542.74      607.81     17.22 o
   6  -3  11      324.17      376.38     13.46 o
   7  -3  11        0.46       -3.73      3.73 o
   8  -3  11       95.24       94.30     11.48 o
 -12  -2  11      212.33      211.35     15.59 o
 -11  -2  11      103.14      125.48      9.94 o
 -10  -2  11       75.91       80.59     15.14 o
  -9  -2  11      532.52      548.04     20.44 o
  -8  -2  11      589.60      575.71     15.20 o
  -7  -2  11      305.59      264.71      9.22 o
  -6  -2  11       92.38       62.92      4.73 o
  -5  -2  11      717.04      822.52     19.53 o
  -4  -2  11     3497.17     3573.67    118.95 o
  -3  -2  11      232.17      254.01     16.42 o
  -2  -2  11      232.18      269.84     10.03 o
  -1  -2  11        5.06        5.07      2.34 o
   0  -2  11      543.29      547.53     16.43 o
   1  -2  11     3655.54     3639.44     61.29 o
   2  -2  11      141.68      162.13      4.64 o
   3  -2  11      977.62     1074.48     43.79 o
   4  -2  11      208.46      224.78     18.01 o
   5  -2  11     2734.40     2803.85    116.05 o
   6  -2  11      299.16      295.34     15.47 o
   7  -2  11       47.18       58.18      6.19 o
   8  -2  11      286.92      271.07     15.25 o
 -13  -1  11      580.76      702.74     34.85 o
 -12  -1  11      341.01      416.62     19.67 o
 -11  -1  11      427.83      519.71     17.46 o
 -10  -1  11      444.42      345.08     13.56 o
  -9  -1  11       50.31       96.54      9.69 o
  -8  -1  11     1464.56     1614.24     67.29 o
  -7  -1  11      264.90      233.46     11.11 o
  -6  -1  11        1.51        0.24      2.18 o
  -5  -1  11     1267.44     1384.67     21.81 o
  -4  -1  11     2141.82     2069.60     92.65 o
  -3  -1  11      528.56      510.23     30.80 o
  -2  -1  11      524.44      536.91     15.40 o
  -1  -1  11     1717.22     1703.15     30.25 o
   0  -1  11     1480.95     1554.88     32.39 o
   1  -1  11     5319.80     5986.39     73.25 o
   2  -1  11       19.26       29.77      3.63 o
   3  -1  11     1238.93     1216.25     45.21 o
   4  -1  11      238.25      211.22     43.36 o
   5  -1  11     4219.31     4227.58    130.88 o
   6  -1  11      670.28      675.26     38.64 o
   7  -1  11      257.57      274.25     17.78 o
   8  -1  11      474.38      534.03     46.58 o
 -13   0  11      328.98      314.83     32.66 o
 -12   0  11      452.04      445.95     20.24 o
 -11   0  11      120.21       95.63      8.82 o
 -10   0  11      474.19      531.96     16.74 o
  -9   0  11      855.68      840.40     26.82 o
  -8   0  11     4008.58     4057.20     92.21 o
  -7   0  11       16.34       12.48      4.68 o
  -6   0  11      676.17      675.86     15.23 o
  -5   0  11       23.57       28.76      2.48 o
  -4   0  11     3898.52     3891.17     79.72 o
  -3   0  11     1786.69     1877.78     41.39 o
  -2   0  11      698.84      817.35     18.59 o
  -1   0  11     2396.53     2588.44     45.32 o
   0   0  11     1217.31     1249.19     19.51 o
   1   0  11     4115.55     4316.09     53.55 o
   2   0  11      145.69      175.61     10.50 o
   3   0  11     2832.09     2581.00     60.50 o
   4   0  11       19.46       30.02     10.63 o
   5   0  11     2560.17     2600.88     87.48 o
   6   0  11      623.17      626.64     69.13 o
   7   0  11       16.82       12.97      4.69 o
 -13   1  11      366.65      369.66     18.80 o
 -12   1  11     1077.99     1091.12     46.19 o
 -11   1  11      451.14      508.51     16.65 o
 -10   1  11      204.40      272.06     11.95 o
  -9   1  11      409.09      331.59     14.33 o
  -8   1  11      391.87      306.95     11.63 o
  -7   1  11      908.85      839.37     20.06 o
  -6   1  11     2068.59     2070.17     37.54 o
  -5   1  11      116.65      107.94      9.39 o
  -4   1  11     3860.77     4109.19     67.81 o
  -3   1  11     5619.83     5781.01     92.84 o
  -2   1  11       21.28       24.11      2.79 o
  -1   1  11      606.04      615.19     12.91 o
   0   1  11     1537.66     1522.39     20.98 o
   1   1  11     1826.96     1774.41     23.72 o
   2   1  11      121.55      120.64      9.73 o
   3   1  11     1236.83     1253.27     34.82 o
   4   1  11       38.36       45.63     15.71 o
   5   1  11     1202.32     1268.10     26.52 o
   6   1  11      253.18      241.25     14.80 o
   7   1  11      320.53      318.60     33.49 o
 -13   2  11       63.08       58.82      9.97 o
 -12   2  11     1119.87     1285.99     33.80 o
 -11   2  11       31.08       41.97      6.78 o
 -10   2  11      709.02      677.16     28.36 o
  -9   2  11      541.42      605.44     36.91 o
  -8   2  11     1827.49     1915.28     40.59 o
  -7   2  11      410.58      464.73     13.38 o
  -6   2  11     3759.24     3664.77     75.28 o
  -5   2  11      185.65      162.85      9.04 o
  -4   2  11      482.81      561.90     13.66 o
  -3   2  11     1693.73     1703.85     31.22 o
  -2   2  11     1205.55     1100.74     18.37 o
  -1   2  11      688.33      766.32     13.21 o
   0   2  11      217.47      227.87      5.45 o
   1   2  11      573.66      635.16     10.34 o
   2   2  11       84.06       75.01      4.45 o
   3   2  11     1362.50     1370.10     54.09 o
   4   2  11      512.86      507.83     14.09 o
   5   2  11      272.34      246.36      9.25 o
   6   2  11       46.64       43.59      5.28 o
   7   2  11      971.86     1018.48     27.44 o
 -13   3  11       91.23       78.04     10.68 o
 -12   3  11     1011.58     1028.17     26.22 o
 -11   3  11      176.40      179.52     10.96 o
 -10   3  11       80.44       71.15      6.99 o
  -9   3  11      649.51      653.43     17.61 o
  -8   3  11     1669.34     1721.13     33.76 o
  -7   3  11      262.88      239.16      9.39 o
  -6   3  11      371.25      394.13     14.76 o
  -5   3  11       32.31       27.28      5.17 o
  -4   3  11     1053.24     1038.39     21.44 o
  -3   3  11       62.38       61.37      4.81 o
  -2   3  11      404.81      465.20     14.15 o
  -1   3  11      288.17      271.56      7.28 o
   0   3  11      128.10      129.10      5.16 o
   1   3  11      604.81      655.65     12.62 o
   2   3  11      858.63      804.48     17.95 o
   3   3  11     1206.28     1175.53     26.46 o
   4   3  11      940.59      903.43     27.49 o
   5   3  11      518.81      529.92     15.12 o
   6   3  11        5.34        6.73      4.02 o
 -13   4  11      271.79      316.57     18.24 o
 -12   4  11      297.00      314.93     14.20 o
 -11   4  11      592.43      553.52     26.83 o
 -10   4  11        0.63       -3.58      3.58 o
  -9   4  11      105.12       92.26      7.32 o
  -8   4  11      456.91      455.58     18.10 o
  -7   4  11     1575.89     1520.35     35.84 o
  -6   4  11       14.53       17.04      7.28 o
  -5   4  11      245.81      220.79     10.61 o
  -4   4  11     2464.54     2509.51     84.59 o
  -3   4  11      537.03      516.79     16.08 o
  -2   4  11     2879.17     2937.42     43.10 o
  -1   4  11      598.83      693.06     18.65 o
   0   4  11     4746.37     4688.34     66.42 o
   1   4  11      470.97      444.06     15.48 o
   2   4  11     3163.39     3235.06     68.03 o
   3   4  11      156.94      154.27      6.97 o
   4   4  11      101.44      105.41      6.91 o
   5   4  11     1469.01     1464.57     36.92 o
   6   4  11      829.96      829.11     25.41 o
 -13   5  11      898.12      932.44     31.20 o
 -12   5  11      113.34      119.53     10.11 o
 -11   5  11      216.45      202.54     12.04 o
 -10   5  11       14.62        8.78      4.44 o
  -9   5  11      548.48      543.12     15.93 o
  -8   5  11       21.33       28.32      6.26 o
  -7   5  11     2999.25     2894.72     62.71 o
  -6   5  11     1472.37     1403.50     34.40 o
  -5   5  11      248.33      261.68     11.63 o
  -4   5  11     2888.01     3022.89     62.79 o
  -3   5  11     1399.49     1301.69     21.65 o
  -2   5  11     4334.82     4272.22     61.05 o
  -1   5  11        0.04       -2.27      2.27 o
   0   5  11     2835.85     2827.02     42.36 o
   1   5  11      202.50      187.68      8.14 o
   2   5  11     3642.31     3677.36    103.43 o
   3   5  11      528.00      538.04     15.14 o
   4   5  11       22.26       15.05      5.31 o
   5   5  11     1579.02     1535.43     33.19 o
   6   5  11      981.20      958.92     24.54 o
 -13   6  11      261.77      266.32     28.93 o
 -12   6  11      371.97      423.63     23.90 o
 -11   6  11      395.66      449.28     15.91 o
 -10   6  11       10.33       17.31      4.95 o
  -9   6  11     2681.35     2399.49     55.28 o
  -8   6  11       44.84       37.41      6.84 o
  -7   6  11     1506.77     1454.83     36.38 o
  -6   6  11     2700.89     2550.73     55.95 o
  -5   6  11      615.91      525.10     23.50 o
  -4   6  11     2638.94     2593.23     55.31 o
  -3   6  11      218.04      225.81      7.14 o
  -2   6  11     1631.69     1566.62     25.84 o
  -1   6  11      465.67      434.35     13.69 o
   0   6  11     2435.10     2570.13     39.56 o
   1   6  11       32.89       35.89      4.68 o
   2   6  11     1709.99     1705.66     42.44 o
   3   6  11      903.80      891.95     21.81 o
   4   6  11       42.45       37.17      7.76 o
   5   6  11      396.44      368.49     14.73 o
 -13   7  11      381.42      419.93     28.01 o
 -12   7  11      127.96      113.19     12.16 o
 -11   7  11     1843.31     1745.48     64.97 o
 -10   7  11      365.03      320.89     16.06 o
  -9   7  11      775.70      785.55     37.31 o
  -8   7  11        0.38        2.06      5.03 o
  -7   7  11     1600.18     1461.85     36.85 o
  -6   7  11     1098.00     1085.44     29.18 o
  -5   7  11        4.04       -1.64      5.97 o
  -4   7  11      725.91      695.74     20.58 o
  -3   7  11     1946.19     2081.71     49.08 o
  -2   7  11      810.26      882.99     17.00 o
  -1   7  11      579.86      594.24     13.22 o
   0   7  11      707.33      717.60     15.09 o
   1   7  11       15.34        6.67      4.71 o
   2   7  11     1054.08      993.02     19.78 o
   3   7  11     1139.13     1127.92     26.50 o
   4   7  11      508.98      512.02     16.54 o
   5   7  11      142.93      148.00     11.06 o
 -13   8  11      301.07      293.41     24.33 o
 -12   8  11       55.68       44.15     15.92 o
 -11   8  11     1256.31     1200.64     37.64 o
 -10   8  11       23.68       17.98      9.91 o
  -9   8  11      113.27      120.48     10.65 o
  -8   8  11       42.21       38.46      6.82 o
  -7   8  11      317.26      307.33     14.62 o
  -6   8  11      461.05      424.78     16.49 o
  -5   8  11      180.98      135.24     18.87 o
  -4   8  11        0.39       -3.33      3.33 o
  -3   8  11      970.56      941.10     20.10 o
  -2   8  11     1720.31     1757.48     29.32 o
  -1   8  11      508.75      463.35     11.75 o
   0   8  11       20.12       19.29      3.72 o
   1   8  11        1.60        1.58      4.57 o
   2   8  11     1519.84     1568.09     33.75 o
   3   8  11       80.49       81.02      9.30 o
   4   8  11      377.65      356.20     14.14 o
 -12   9  11        1.47       -5.15      6.30 o
 -11   9  11     1056.38     1071.27     46.51 o
 -10   9  11        5.47       -1.86      5.46 o
  -9   9  11       29.57       20.92      6.36 o
  -8   9  11        3.50        5.84      7.20 o
  -7   9  11     1041.90     1061.23     30.33 o
  -6   9  11      282.93      263.03     15.01 o
  -5   9  11     1511.47     1393.98     35.50 o
  -4   9  11      776.29      716.39     22.08 o
  -3   9  11      307.14      272.20     12.52 o
  -2   9  11     1193.45     1124.32     21.36 o
  -1   9  11     1267.00     1282.26     23.74 o
   0   9  11        8.69        6.99      3.48 o
   1   9  11      144.40      161.98      7.12 o
   2   9  11     1905.18     1897.57     39.70 o
   3   9  11      155.07      169.97     10.63 o
 -12  10  11      532.21      497.02     22.02 o
 -11  10  11      539.45      582.86     88.45 o
 -10  10  11      206.42      198.74     18.59 o
  -9  10  11        5.27        6.83      5.60 o
  -8  10  11      296.27      249.41     23.67 o
  -7  10  11     1627.53     1640.50     42.01 o
  -6  10  11        2.88        5.92      5.16 o
  -5  10  11     1083.47     1039.51     29.43 o
  -4  10  11       17.88       21.76      5.68 o
  -3  10  11     1503.38     1524.23     37.77 o
  -2  10  11      448.11      481.94     12.80 o
  -1  10  11     1978.56     2010.15     77.13 o
   0  10  11       74.56       69.15      5.17 o
   1  10  11      247.56      266.56     10.04 o
   2  10  11     1051.31     1019.24     26.26 o
 -12  11  11      535.97      540.04     26.50 o
 -11  11  11        2.83       -1.13      6.92 o
 -10  11  11      361.90      393.39     19.05 o
  -9  11  11      488.16      484.86     20.32 o
  -8  11  11        2.37       -3.60     12.47 o
  -7  11  11     3223.85     3285.56    151.13 o
  -6  11  11      584.35      605.19     26.85 o
  -5  11  11      310.89      325.88     15.39 o
  -4  11  11       85.63       85.33     15.82 o
  -3  11  11     1264.02     1246.04     35.62 o
  -2  11  11       34.27       29.92      5.61 o
  -1  11  11     1203.74     1233.68     21.34 o
   0  11  11      699.19      724.51     15.26 o
   1  11  11      379.17      397.38     15.20 o
 -11  12  11      264.76      255.99     37.16 o
 -10  12  11      676.42      682.00     63.54 o
  -9  12  11      411.16      431.13     19.73 o
  -8  12  11       26.47       43.57      8.53 o
  -7  12  11      236.53      216.56     14.44 o
  -6  12  11       62.62       56.27      8.51 o
  -5  12  11      501.43      523.98     20.20 o
  -4  12  11       12.27       13.47      5.99 o
  -3  12  11     2121.11     2141.88     51.04 o
  -2  12  11       41.17       45.08      5.45 o
  -1  12  11      294.64      319.14      9.31 o
   0  12  11      366.03      390.77     14.99 o
 -10  13  11      162.38      174.78     14.96 o
  -9  13  11      690.81      673.20     25.56 o
  -8  13  11      225.87      186.32     15.65 o
  -7  13  11       61.92       61.50      9.08 o
  -6  13  11       60.50       51.78     13.33 o
  -5  13  11      809.98      757.76     35.90 o
  -4  13  11       52.03       55.80      8.76 o
  -3  13  11       93.90       99.36      7.43 o
  -2  13  11        0.11        3.52      3.53 o
  -1  13  11       74.65       95.11      6.95 o
  -9  14  11       19.16       19.58      8.12 o
  -8  14  11      224.10      190.76     15.11 o
  -7  14  11        0.19       17.75      8.21 o
  -6  14  11       12.93       14.07      5.46 o
  -5  14  11     1088.95     1203.95     28.75 o
  -4  14  11       62.13       52.89      9.28 o
  -3  14  11        9.44        7.97      3.91 o
  -3 -14  12       35.19       54.65     13.51 o
  -2 -14  12      715.37      844.78     41.57 o
  -1 -14  12       53.55       41.55     12.19 o
   0 -14  12      276.90      288.75     22.46 o
   1 -14  12       43.02       38.34     11.14 o
   2 -14  12      715.17      744.25     36.69 o
   3 -14  12       94.23       71.75     13.32 o
  -4 -13  12      185.22      214.81     22.30 o
  -3 -13  12      313.61      298.77     23.69 o
  -2 -13  12      102.20      101.30     15.80 o
  -1 -13  12      365.08      299.34     22.76 o
   0 -13  12      205.29      170.11     18.60 o
   1 -13  12        1.99       22.31      9.55 o
   2 -13  12      767.81      841.91     38.40 o
   3 -13  12      736.24      639.74     32.11 o
   4 -13  12       44.81       41.44     10.97 o
  -6 -12  12       70.16       53.38      9.10 o
  -5 -12  12      305.45      280.20     22.22 o
  -4 -12  12        2.25        3.05      8.31 o
  -3 -12  12      757.45      848.37     40.01 o
  -2 -12  12        0.36        9.33      8.91 o
  -1 -12  12      440.46      501.23     28.32 o
   0 -12  12      870.06      851.06     38.52 o
   1 -12  12      652.70      602.16     30.85 o
   2 -12  12      258.84      238.72     18.87 o
   3 -12  12      284.65      252.70     19.16 o
   4 -12  12      902.93      895.82     38.54 o
   5 -12  12        6.24       16.94      9.26 o
  -7 -11  12      106.59      125.16     12.31 o
  -6 -11  12      393.34      324.54     16.90 o
  -5 -11  12      876.05      742.21     36.60 o
  -4 -11  12       59.91       40.21     11.77 o
  -3 -11  12     1670.31     1825.39     65.79 o
  -2 -11  12       12.67        7.32      7.89 o
  -1 -11  12      481.96      413.73     24.59 o
   0 -11  12     2035.12     2000.18     68.54 o
   1 -11  12      342.29      351.66     22.36 o
   2 -11  12      404.50      386.28     23.03 o
   3 -11  12      163.63      206.19     16.89 o
   4 -11  12     2285.24     2314.39     75.61 o
   5 -11  12        1.90       19.17      8.96 o
   6 -11  12      489.71      491.10     26.21 o
  -8 -10  12      463.24      520.62     53.63 o
  -7 -10  12       88.87       83.66     10.07 o
  -6 -10  12      172.40      201.38     13.53 o
  -5 -10  12     1765.59     2014.06     71.28 o
  -4 -10  12        5.62       24.35      9.15 o
  -3 -10  12      583.88      566.68     29.31 o
  -2 -10  12      431.71      384.20     22.84 o
  -1 -10  12     1861.06     1969.52     66.70 o
   0 -10  12     1398.37     1403.96     51.27 o
   1 -10  12      575.36      571.11     27.35 o
   2 -10  12      406.70      397.87     22.21 o
   3 -10  12      450.20      487.07     24.62 o
   4 -10  12     1162.85     1252.64     46.05 o
   5 -10  12       20.04       31.63      8.59 o
   6 -10  12      427.35      376.73     21.52 o
  -9  -9  12     1058.75     1144.99     48.79 o
  -8  -9  12      182.42      189.72     14.25 o
  -7  -9  12      380.38      406.79     18.16 o
  -6  -9  12       81.95       85.46     13.18 o
  -5  -9  12     2116.60     2056.71     71.22 o
  -4  -9  12        3.48       22.94      9.11 o
  -3  -9  12       20.85       27.69      8.79 o
  -2  -9  12      152.53      129.40     14.28 o
  -1  -9  12     1999.43     1906.47     63.76 o
   0  -9  12        0.79       13.06      7.12 o
   1  -9  12      434.39      426.83     22.08 o
   2  -9  12      124.57      124.58     12.90 o
   3  -9  12       90.24       93.39     11.27 o
   4  -9  12     1523.60     1315.47     46.18 o
   5  -9  12      332.82      355.64     19.97 o
   6  -9  12       34.00       27.06      7.86 o
   7  -9  12      126.98      116.78     12.88 o
  -9  -8  12      195.98      189.40     14.45 o
  -8  -8  12        4.09        5.89      5.91 o
  -7  -8  12      173.94      187.32     12.57 o
  -6  -8  12      388.17      359.97     15.89 o
  -5  -8  12      951.60      893.36     38.38 o
  -4  -8  12      182.89      174.08     15.66 o
  -3  -8  12      281.25      269.21     18.20 o
  -2  -8  12      282.53      239.14     17.01 o
  -1  -8  12      769.82      666.88     29.02 o
   0  -8  12       48.61       37.56      8.25 o
   1  -8  12      526.30      512.99     23.79 o
   2  -8  12      161.99      135.65     12.04 o
   3  -8  12      143.93      141.06     12.43 o
   4  -8  12      275.07      259.25     16.12 o
   5  -8  12      875.39      877.36     33.41 o
   6  -8  12      229.13      237.93     15.47 o
   7  -8  12      157.95      169.31     13.85 o
  -9  -7  12       11.84        8.80      6.57 o
  -8  -7  12       24.12       19.92      6.31 o
  -7  -7  12       75.13       87.19     14.27 o
  -6  -7  12      933.88      890.57     46.63 o
  -5  -7  12       14.02       15.70      7.78 o
  -4  -7  12     1256.78     1194.04     45.15 o
  -3  -7  12     1134.08     1112.46     41.79 o
  -2  -7  12      870.73      913.75     35.70 o
  -1  -7  12      142.97      169.74     13.20 o
   0  -7  12        0.10       -0.47      5.15 o
   1  -7  12     1407.22     1373.36     46.08 o
   2  -7  12      115.43      120.18     11.44 o
   3  -7  12     3321.45     3370.75     97.95 o
   4  -7  12      169.02      139.89     12.20 o
   5  -7  12      284.82      273.98     15.65 o
   6  -7  12      478.16      446.42     21.03 o
   7  -7  12      647.47      632.47     26.50 o
 -10  -6  12      217.13      224.96     22.53 o
  -9  -6  12       28.34       27.17      6.67 o
  -8  -6  12      363.56      371.72     16.35 o
  -7  -6  12      106.51      136.14     11.69 o
  -6  -6  12     2013.14     1822.21     43.45 o
  -5  -6  12      202.40      118.66     13.34 o
  -4  -6  12      289.62      370.02     20.93 o
  -3  -6  12     1154.44     1250.60     44.67 o
  -2  -6  12     1173.21      977.98     36.65 o
  -1  -6  12      602.01      561.08     24.21 o
   0  -6  12     2244.90     2241.00     68.62 o
   1  -6  12     1918.93     1979.79     60.92 o
   2  -6  12        0.29       19.12      6.40 o
   3  -6  12     3641.15     3546.79    100.98 o
   4  -6  12       30.58       34.59      6.73 o
   5  -6  12      657.66      671.65     25.57 o
   6  -6  12     1049.17     1059.17     36.39 o
   7  -6  12      583.65      609.64     25.36 o
 -10  -5  12      185.94      174.47     19.67 o
  -9  -5  12       20.31       28.28     10.28 o
  -8  -5  12     2923.31     2894.11     85.45 o
  -7  -5  12       20.14       14.13      5.42 o
  -6  -5  12     1877.11     2027.77     46.53 o
  -5  -5  12       57.13      126.86     13.60 o
  -4  -5  12     1121.73      966.37     37.20 o
  -3  -5  12      882.72      833.24     32.65 o
  -2  -5  12      648.66      579.65     24.90 o
  -1  -5  12     1817.86     1903.89     59.42 o
   0  -5  12      342.76      351.84     17.12 o
   1  -5  12     5695.11     5667.52    156.16 o
   2  -5  12      528.63      570.38     22.06 o
   3  -5  12      914.68      933.67     31.22 o
   4  -5  12      138.84      151.96     10.04 o
   5  -5  12     1622.31     1565.26     47.87 o
   6  -5  12     1330.62     1240.91     40.23 o
   7  -5  12      268.31      292.05     15.58 o
 -10  -4  12      207.34      212.49     21.34 o
  -9  -4  12        6.23       14.06      8.81 o
  -8  -4  12     2029.85     2140.99     78.15 o
  -7  -4  12       92.67       80.33     10.24 o
  -6  -4  12      268.77      264.42     11.37 o
  -5  -4  12       80.11      118.88     12.99 o
  -4  -4  12     3816.43     3421.78    101.47 o
  -3  -4  12     2808.75     2692.31     81.49 o
  -2  -4  12     1617.83     1656.14     52.79 o
  -1  -4  12       72.94       50.82      7.34 o
   0  -4  12       42.59       68.64      7.71 o
   1  -4  12     4649.69     4875.20    134.22 o
   2  -4  12      307.04      238.53     12.07 o
   3  -4  12      135.33      102.20      7.75 o
   4  -4  12       80.50       62.26      6.34 o
   5  -4  12      935.10      989.11     31.63 o
   6  -4  12      439.31      463.03     27.62 o
   7  -4  12      618.75      632.11     19.95 o
 -12  -3  12      298.65      299.72     23.99 o
 -11  -3  12        0.40       -4.37      8.92 o
 -10  -3  12      107.34      153.27     18.44 o
  -9  -3  12      179.37      147.26     17.43 o
  -8  -3  12     1591.82     1634.06     58.75 o
  -7  -3  12      101.96       64.27      6.52 o
  -6  -3  12     1386.81     1197.12     29.32 o
  -5  -3  12       93.54      174.56     14.40 o
  -4  -3  12     1777.97     1943.06     61.95 o
  -3  -3  12      700.23      686.04     27.28 o
  -2  -3  12       45.45       40.49      6.74 o
  -1  -3  12       95.58       96.32      6.75 o
   0  -3  12     2534.15     2555.08     73.41 o
   1  -3  12     2899.81     2870.53     80.58 o
   2  -3  12      495.10      526.64     18.41 o
   3  -3  12       40.28       47.85      5.01 o
   4  -3  12      147.12      149.26     27.15 o
   5  -3  12     1008.61     1059.66     30.35 o
   6  -3  12       68.34       63.94      6.08 o
   7  -3  12      353.27      315.21     13.10 o
 -12  -2  12       93.67      116.50     16.89 o
 -11  -2  12       14.25        4.36      6.20 o
 -10  -2  12       29.28       22.41      7.08 o
  -9  -2  12     1757.93     1697.15     92.66 o
  -8  -2  12     1028.71      934.00     39.03 o
  -7  -2  12        0.43        4.85      6.64 o
  -6  -2  12      526.59      609.07     22.46 o
  -5  -2  12      448.38      457.31     22.57 o
  -4  -2  12     4760.05     5165.47    162.47 o
  -3  -2  12      554.53      546.04     16.05 o
  -2  -2  12       51.97       47.32      5.14 o
  -1  -2  12        3.86        5.13      3.41 o
   0  -2  12     2732.43     2861.52     60.51 o
   1  -2  12      144.01      154.64      7.62 o
   2  -2  12       34.83       56.04      4.99 o
   3  -2  12      509.00      533.95     20.20 o
   4  -2  12     1766.84     1705.95     62.27 o
   5  -2  12     2203.72     2023.20     72.96 o
   6  -2  12      461.34      483.26     15.24 o
   7  -2  12      137.03      139.50      8.82 o
 -12  -1  12      314.39      358.12     25.41 o
 -11  -1  12      467.22      388.68     15.24 o
 -10  -1  12        1.23        5.67      4.98 o
  -9  -1  12     1814.56     2123.27     51.03 o
  -8  -1  12      537.39      609.80     29.88 o
  -7  -1  12      690.62      715.95     31.66 o
  -6  -1  12      302.79      346.25     20.12 o
  -5  -1  12     1263.56     1221.00     66.08 o
  -4  -1  12     2030.18     1986.29     43.89 o
  -3  -1  12        4.51       -1.27      3.65 o
  -2  -1  12      495.22      549.93     16.34 o
  -1  -1  12        7.19        3.11      3.54 o
   0  -1  12     5940.13     6308.30    100.31 o
   1  -1  12        0.91        5.85      2.22 o
   2  -1  12     1213.84     1149.73     50.99 o
   3  -1  12     2299.98     2221.13     54.15 o
   4  -1  12     1726.09     1733.84     46.02 o
   5  -1  12      919.15      864.04     40.74 o
   6  -1  12      341.10      363.66     20.37 o
   7  -1  12      512.46      551.75     43.91 o
 -13   0  12      617.65      612.62     33.76 o
 -12   0  12       75.60       64.85     10.00 o
 -11   0  12      563.50      635.33     25.89 o
 -10   0  12      638.50      590.30     17.77 o
  -9   0  12      395.06      378.05     13.52 o
  -8   0  12     1106.48     1195.25     32.52 o
  -7   0  12      584.68      566.56     19.49 o
  -6   0  12     5519.76     5615.81    113.26 o
  -5   0  12     4457.77     4481.78     91.60 o
  -4   0  12      294.95      285.59     11.20 o
  -3   0  12        2.41        1.27      3.55 o
  -2   0  12     7087.93     7754.29    122.83 o
  -1   0  12     1182.85     1046.92     20.91 o
   0   0  12     6401.71     6526.23     90.03 o
   1   0  12     1139.69     1068.74     15.59 o
   2   0  12     1329.63     1417.56     42.55 o
   3   0  12      430.78      449.69     34.86 o
   4   0  12      567.67      606.68     23.07 o
   5   0  12      523.65      553.38     23.05 o
   6   0  12       28.45       33.87      6.27 o
   7   0  12      740.39      761.55     22.45 o
 -13   1  12      546.64      565.79     32.59 o
 -12   1  12       23.21       16.70      9.40 o
 -11   1  12      524.02      615.58     18.87 o
 -10   1  12      154.09      190.81     10.78 o
  -9   1  12     1823.71     1619.54     41.24 o
  -8   1  12      666.77      592.52     20.51 o
  -7   1  12     1044.20     1016.11     28.29 o
  -6   1  12      453.66      467.88     12.93 o
  -5   1  12     3333.35     3395.86     62.34 o
  -4   1  12     1103.04     1233.56     24.62 o
  -3   1  12       28.55       17.94      3.55 o
  -2   1  12    11135.84    11216.99    175.26 o
  -1   1  12      155.21      183.86      6.05 o
   0   1  12     1077.25     1065.89     18.17 o
   1   1  12      949.45      911.94     22.53 o
   2   1  12     1476.66     1658.17     42.41 o
   3   1  12      386.90      423.33     34.90 o
   4   1  12      145.58      131.05     11.94 o
   5   1  12      143.12      146.58     13.15 o
   6   1  12        5.24        0.35      5.71 o
 -13   2  12      527.86      559.99     32.39 o
 -12   2  12       24.79       28.82     10.38 o
 -11   2  12     1131.71     1063.65     32.27 o
 -10   2  12       14.48        8.25      6.06 o
  -9   2  12      364.23      390.05     16.95 o
  -8   2  12      353.00      329.54     14.62 o
  -7   2  12     3019.92     2825.14     61.57 o
  -6   2  12      720.80      685.70     20.83 o
  -5   2  12     1112.94     1127.81     23.34 o
  -4   2  12     2950.68     2842.54     49.28 o
  -3   2  12      607.78      548.97     13.78 o
  -2   2  12      409.89      403.09     21.92 o
  -1   2  12        3.34        3.92      2.23 o
   0   2  12      903.99     1035.77     17.88 o
   1   2  12       43.65       28.65      3.36 o
   2   2  12     2930.63     2892.15     50.81 o
   3   2  12       93.31       70.46     10.15 o
   4   2  12        6.33        8.45      3.40 o
   5   2  12       50.89       51.45      7.84 o
   6   2  12      669.84      720.43     18.97 o
 -13   3  12      143.50      140.38     18.75 o
 -12   3  12       14.98       -6.59      6.59 o
 -11   3  12      628.29      644.81     29.75 o
 -10   3  12      557.91      594.03     31.77 o
  -9   3  12     1101.54     1063.14     36.66 o
  -8   3  12      244.64      240.76     14.33 o
  -7   3  12     2025.75     1984.13     65.39 o
  -6   3  12      300.02      296.23     12.99 o
  -5   3  12      339.05      315.96     10.31 o
  -4   3  12       52.99       37.35      4.41 o
  -3   3  12      978.31     1103.50     30.69 o
  -2   3  12      190.52      239.07      7.39 o
  -1   3  12      255.29      222.28     10.28 o
   0   3  12      678.77      629.09     16.85 o
   1   3  12      505.78      527.78     13.65 o
   2   3  12     1687.13     1714.24     44.60 o
   3   3  12      276.48      266.78     15.83 o
   4   3  12      163.10      167.71      7.80 o
   5   3  12       12.60        8.78      3.63 o
   6   3  12     1720.31     1776.34     37.21 o
 -13   4  12       11.89       14.05     10.64 o
 -12   4  12      767.80      698.75     25.93 o
 -11   4  12       83.08       79.45     10.05 o
 -10   4  12      298.90      231.94     14.20 o
  -9   4  12     1093.15     1056.45     30.23 o
  -8   4  12      290.07      268.67     27.02 o
  -7   4  12      128.66      112.09      9.60 o
  -6   4  12       32.00       25.67      7.21 o
  -5   4  12      135.09      138.61      9.08 o
  -4   4  12      313.39      254.76      9.42 o
  -3   4  12     6337.19     6272.77    101.58 o
  -2   4  12     1595.85     1570.55     25.43 o
  -1   4  12     1140.83     1131.21     36.85 o
   0   4  12       49.92       42.80      4.69 o
   1   4  12     1187.90     1278.28     26.28 o
   2   4  12     2622.86     2694.88     81.84 o
   3   4  12      234.26      219.37      7.23 o
   4   4  12      665.93      660.44     17.47 o
   5   4  12      203.96      203.92     11.73 o
 -13   5  12      399.78      416.23     28.27 o
 -12   5  12     2014.73     2176.69     55.10 o
 -11   5  12      439.45      463.60     19.75 o
 -10   5  12      197.21      181.33     13.66 o
  -9   5  12      467.12      432.76     40.85 o
  -8   5  12     1331.11     1329.19     45.82 o
  -7   5  12     1616.40     1550.84     38.50 o
  -6   5  12       37.01       32.87      5.93 o
  -5   5  12     2024.43     1887.38     52.78 o
  -4   5  12      780.55      741.50     17.89 o
  -3   5  12     3252.69     3187.75     55.31 o
  -2   5  12        1.25       -1.01      2.41 o
  -1   5  12      941.24     1006.38     18.39 o
   0   5  12     1107.43     1130.84     26.42 o
   1   5  12     3255.87     3366.78     69.95 o
   2   5  12     1255.19     1240.52     37.27 o
   3   5  12      136.47      123.08     17.77 o
   4   5  12      759.68      771.24     20.11 o
   5   5  12        5.69       -2.02      4.26 o
 -13   6  12        8.70        9.78     11.01 o
 -12   6  12      535.09      594.10     23.99 o
 -11   6  12      225.08      266.67     26.97 o
 -10   6  12      239.53      198.62     14.00 o
  -9   6  12      718.42      683.68     29.44 o
  -8   6  12     1679.19     1633.22     40.98 o
  -7   6  12     3593.84     3469.21     74.05 o
  -6   6  12       45.46       60.59      7.17 o
  -5   6  12     1928.48     2009.84     45.65 o
  -4   6  12      343.41      337.08     13.37 o
  -3   6  12     1624.11     1609.02     31.63 o
  -2   6  12      272.74      293.71      8.62 o
  -1   6  12      408.70      398.25     10.30 o
   0   6  12     2110.00     2023.81     32.56 o
   1   6  12     2270.53     2247.15     49.99 o
   2   6  12      476.20      517.72     28.81 o
   3   6  12       23.65       17.73      4.84 o
   4   6  12      876.28      903.68     23.07 o
 -13   7  12      248.37      210.20     22.40 o
 -12   7  12      505.86      436.49     20.53 o
 -11   7  12      743.74      668.11     24.56 o
 -10   7  12     1048.01     1087.34     38.01 o
  -9   7  12      322.06      320.48     15.31 o
  -8   7  12      561.81      532.06     23.78 o
  -7   7  12     1522.52     1476.11     42.58 o
  -6   7  12        9.17       21.88      5.62 o
  -5   7  12     1757.77     1786.83     42.18 o
  -4   7  12      790.65      802.48     23.06 o
  -3   7  12     1922.17     1834.95     35.52 o
  -2   7  12     1033.64     1003.18     18.98 o
  -1   7  12      926.63      969.99     18.73 o
   0   7  12        2.41       -1.03      4.53 o
   1   7  12      726.89      770.11     30.40 o
   2   7  12       68.12       92.03      6.83 o
   3   7  12      142.20      129.30      8.97 o
   4   7  12       95.05       85.62      7.91 o
 -12   8  12      135.19      167.89     30.84 o
 -11   8  12      423.79      426.88     19.54 o
 -10   8  12      886.60      897.62     28.69 o
  -9   8  12        1.11       -0.95      5.07 o
  -8   8  12       42.03       32.57      8.95 o
  -7   8  12      873.43      853.42     26.14 o
  -6   8  12      266.05      258.63     23.84 o
  -5   8  12      151.84      129.98     12.92 o
  -4   8  12      347.33      366.08     20.21 o
  -3   8  12       73.53       89.81      6.95 o
  -2   8  12       76.77       81.44      6.77 o
  -1   8  12     2536.60     2528.05     40.20 o
   0   8  12      685.74      645.13     17.76 o
   1   8  12      505.72      494.35     25.57 o
   2   8  12       14.45       23.47      5.17 o
   3   8  12      754.96      774.34     21.57 o
 -12   9  12      487.38      510.28     22.58 o
 -11   9  12       12.76        9.02      7.55 o
 -10   9  12      505.96      473.69     39.37 o
  -9   9  12       56.90       60.23      8.66 o
  -8   9  12      172.44      137.47     11.66 o
  -7   9  12      398.68      365.83     16.28 o
  -6   9  12      601.11      621.41     21.49 o
  -5   9  12        0.85        7.22      5.02 o
  -4   9  12      657.88      667.64     21.48 o
  -3   9  12      622.77      626.03     17.38 o
  -2   9  12      815.29      746.68     19.37 o
  -1   9  12     1758.01     1700.23     29.77 o
   0   9  12      758.49      754.37     28.81 o
   1   9  12      360.40      347.56     11.31 o
   2   9  12       12.27        4.98      4.69 o
 -12  10  12      578.52      592.45     41.27 o
 -11  10  12      498.55      500.92     21.72 o
 -10  10  12       77.28       53.12      9.38 o
  -9  10  12       27.31       18.74      6.69 o
  -8  10  12     1074.14     1116.42     57.84 o
  -7  10  12      145.85      132.23     11.72 o
  -6  10  12     2473.42     2360.14     55.17 o
  -5  10  12        2.70        7.28      7.09 o
  -4  10  12      265.90      228.64     12.57 o
  -3  10  12     1038.42     1026.74     26.40 o
  -2  10  12     1139.71     1142.91     26.49 o
  -1  10  12     1116.61     1113.10     32.49 o
   0  10  12       68.30       61.67      5.83 o
   1  10  12      881.71      867.16     23.43 o
 -11  11  12      548.82      556.81     30.68 o
 -10  11  12      623.86      683.16     25.84 o
  -9  11  12       13.90       12.80      6.72 o
  -8  11  12     1732.89     1778.68     46.12 o
  -7  11  12       92.74       97.10     10.59 o
  -6  11  12     2154.17     2169.76     72.77 o
  -5  11  12     1085.13     1077.76     31.13 o
  -4  11  12      735.14      717.02     23.70 o
  -3  11  12      622.38      592.80     17.88 o
  -2  11  12     1810.08     1819.53     56.12 o
  -1  11  12      563.04      568.83     15.06 o
   0  11  12       95.80       87.18      6.78 o
 -10  12  12     1351.43     1367.78     71.59 o
  -9  12  12       20.47        4.10      6.70 o
  -8  12  12     1711.56     1578.90     60.97 o
  -7  12  12      541.26      534.39     21.42 o
  -6  12  12      616.28      613.12     36.16 o
  -5  12  12      273.62      219.38     24.71 o
  -4  12  12     1298.46     1377.86     58.68 o
  -3  12  12       61.91       45.10      6.59 o
  -2  12  12      244.24      219.33      9.70 o
  -1  12  12     1064.61     1118.55     26.66 o
  -9  13  12      211.15      209.22     29.37 o
  -8  13  12      503.53      502.31     21.86 o
  -7  13  12      656.94      655.86     24.81 o
  -6  13  12      311.69      325.57     30.77 o
  -5  13  12      242.69      252.35     19.81 o
  -4  13  12      844.13      842.78     35.91 o
  -3  13  12        2.57        5.77      4.08 o
  -2  13  12      611.93      589.09     17.56 o
  -7  14  12      234.38      221.79     16.00 o
  -6  14  12      619.84      703.63     31.51 o
  -5  14  12        0.75        0.07      5.09 o
   0 -14  13      444.41      446.26     28.22 o
  -4 -13  13      110.61      186.28     20.84 o
  -3 -13  13      789.78      717.39     37.62 o
  -2 -13  13      193.86      228.37     21.02 o
  -1 -13  13       89.20       80.89     14.36 o
   0 -13  13       38.07       34.42     10.61 o
   1 -13  13      598.45      627.30     33.36 o
   2 -13  13      147.11      109.85     15.43 o
  -5 -12  13      175.93      138.78     18.64 o
  -4 -12  13      205.66      211.58     21.79 o
  -3 -12  13        2.06        2.95      9.10 o
  -2 -12  13      541.45      616.74     32.72 o
  -1 -12  13      327.71      317.95     22.99 o
   0 -12  13      118.11      117.88     15.36 o
   1 -12  13      409.52      371.39     24.08 o
   2 -12  13        9.21       14.00      8.91 o
   3 -12  13      926.35      846.96     37.76 o
   4 -12  13      480.25      463.07     26.35 o
  -6 -11  13      172.74      120.84     11.79 o
  -5 -11  13      517.95      491.91     29.85 o
  -4 -11  13     1433.85     1531.16     59.32 o
  -3 -11  13       43.85       46.68     11.96 o
  -2 -11  13      104.17      104.10     14.76 o
  -1 -11  13     1971.70     1901.57     67.10 o
   0 -11  13      262.34      277.45     20.22 o
   1 -11  13      531.37      463.16     25.83 o
   2 -11  13       35.64       58.93     11.11 o
   3 -11  13     1158.98     1200.60     46.29 o
   4 -11  13      249.83      304.68     20.54 o
   5 -11  13      607.59      626.14     30.09 o
  -7 -10  13       92.54       97.82     11.02 o
  -6 -10  13     1027.69     1076.45     32.48 o
  -5 -10  13      320.74      329.15     23.92 o
  -4 -10  13     1337.16     1250.94     50.31 o
  -3 -10  13      588.59      530.22     28.63 o
  -2 -10  13      288.29      287.15     20.46 o
  -1 -10  13     1615.92     1665.25     59.30 o
   0 -10  13      452.21      427.00     23.93 o
   1 -10  13      459.17      432.83     23.63 o
   2 -10  13        0.20       15.39      7.39 o
   3 -10  13      684.83      765.78     32.92 o
   4 -10  13       55.57       84.55     11.71 o
   5 -10  13      768.75      691.12     31.02 o
  -8  -9  13      391.03      429.10     19.63 o
  -7  -9  13       29.14       28.06      7.50 o
  -6  -9  13     1376.91     1416.73     62.63 o
  -5  -9  13      376.24      397.88     24.66 o
  -4  -9  13      104.56       72.85     12.51 o
  -3  -9  13      401.54      367.47     22.48 o
  -2  -9  13      141.73      151.70     15.91 o
  -1  -9  13      621.27      604.82     29.06 o
   0  -9  13      613.82      642.16     29.33 o
   1  -9  13      271.84      283.92     18.21 o
   2  -9  13        8.35       -0.27      5.42 o
   3  -9  13      775.15      658.83     28.64 o
   4  -9  13      115.28       75.02     10.70 o
   5  -9  13      396.39      426.47     22.14 o
   6  -9  13      147.05      164.14     14.44 o
  -9  -8  13      387.19      336.87     26.30 o
  -8  -8  13      355.49      402.37     18.44 o
  -7  -8  13       94.55       96.32     10.05 o
  -6  -8  13     1129.58     1012.95     43.34 o
  -5  -8  13       73.32       79.64     12.86 o
  -4  -8  13      255.49      238.13     18.50 o
  -3  -8  13      650.37      593.15     28.70 o
  -2  -8  13      206.90      213.51     16.51 o
  -1  -8  13      221.86      194.67     15.26 o
   0  -8  13     1011.87     1009.06     38.40 o
   1  -8  13      777.00      709.13     29.73 o
   2  -8  13       22.41       24.00      7.16 o
   3  -8  13      362.06      360.00     19.39 o
   4  -8  13      476.18      485.17     22.88 o
   5  -8  13      335.39      343.94     18.88 o
   6  -8  13       17.64       30.60      7.80 o
 -10  -7  13       11.70       15.69     10.85 o
  -9  -7  13      219.10      185.92     20.47 o
  -8  -7  13      103.49      100.25     13.90 o
  -7  -7  13      318.77      280.19     21.97 o
  -6  -7  13      152.81      134.83     16.27 o
  -5  -7  13      961.61     1001.56     41.00 o
  -4  -7  13      832.38      843.15     35.94 o
  -3  -7  13      462.68      438.95     23.48 o
  -2  -7  13     2580.23     2455.19     77.40 o
  -1  -7  13      135.24      154.54     13.68 o
   0  -7  13      686.87      664.11     28.03 o
   1  -7  13      539.04      502.88     22.90 o
   2  -7  13        6.68        8.98      5.76 o
   3  -7  13      747.80      725.03     28.47 o
   4  -7  13     1513.26     1414.44     46.66 o
   5  -7  13      437.64      440.09     20.51 o
   6  -7  13        7.99       25.30      6.89 o
 -10  -6  13      167.98      190.12     21.08 o
  -9  -6  13      506.98      528.86     30.96 o
  -8  -6  13     1058.99     1119.19     47.20 o
  -7  -6  13     1922.46     1814.10     44.18 o
  -6  -6  13        1.85        8.84      8.15 o
  -5  -6  13      306.38      383.86     22.60 o
  -4  -6  13     1632.74     1572.02     55.01 o
  -3  -6  13      135.55      118.70     12.95 o
  -2  -6  13     2013.81     1932.14     62.38 o
  -1  -6  13      515.61      529.78     23.74 o
   0  -6  13     1225.19     1189.76     41.11 o
   1  -6  13      754.25      773.97     29.38 o
   2  -6  13     1383.19     1373.03     44.94 o
   3  -6  13     1025.15      972.07     33.78 o
   4  -6  13      404.64      405.47     18.47 o
   5  -6  13      542.18      559.19     22.91 o
   6  -6  13       12.43       20.35      6.39 o
 -10  -5  13       83.16       88.54     15.83 o
  -9  -5  13     1909.48     1923.37     70.11 o
  -8  -5  13      874.48      879.00     40.13 o
  -7  -5  13     1058.59     1181.87     31.37 o
  -6  -5  13      213.43      245.50     11.95 o
  -5  -5  13      152.53       90.15     12.00 o
  -4  -5  13     3838.51     3725.90    111.05 o
  -3  -5  13       49.71       79.67     10.51 o
  -2  -5  13      731.98      767.20     30.18 o
  -1  -5  13      582.97      544.45     23.65 o
   0  -5  13     1385.54     1356.16     44.40 o
   1  -5  13     1764.29     1724.29     53.46 o
   2  -5  13      504.33      534.82     21.33 o
   3  -5  13       59.33       71.77      7.82 o
   4  -5  13      629.19      633.99     23.47 o
   5  -5  13     2023.13     2010.48     59.79 o
   6  -5  13      369.78      400.50     17.82 o
 -11  -4  13        1.51        4.85     10.57 o
 -10  -4  13      358.09      386.66     25.93 o
  -9  -4  13     2107.81     2176.73     76.35 o
  -8  -4  13      191.00      232.38     19.69 o
  -7  -4  13        5.44       -5.85      5.85 o
  -6  -4  13     1328.86     1242.97     31.03 o
  -5  -4  13      974.67      897.59     36.43 o
  -4  -4  13     1502.03     1361.00     47.76 o
  -3  -4  13      138.24      150.63     12.37 o
  -2  -4  13      971.10      982.58     35.46 o
  -1  -4  13      290.38      272.67     15.23 o
   0  -4  13     3771.62     3972.72    112.05 o
   1  -4  13       48.62       63.34      7.47 o
   2  -4  13       70.07       62.64      6.92 o
   3  -4  13       75.05       72.63      7.13 o
   4  -4  13       57.40       83.91      7.42 o
   5  -4  13     1388.15     1455.85     43.97 o
   6  -4  13        1.14        3.19      4.81 o
 -11  -3  13        3.63        3.94     10.31 o
 -10  -3  13      427.05      521.44     31.17 o
  -9  -3  13     2106.31     1990.00     70.99 o
  -8  -3  13       26.88       36.46      9.78 o
  -7  -3  13        3.51        7.77      7.73 o
  -6  -3  13      659.64      553.09     26.86 o
  -5  -3  13     1881.29     1931.23     63.62 o
  -4  -3  13     1349.49     1325.23     46.17 o
  -3  -3  13      959.55      925.63     34.29 o
  -2  -3  13       34.49       33.95      6.95 o
  -1  -3  13       17.25       26.34      6.02 o
   0  -3  13     4148.33     4288.11    119.43 o
   1  -3  13      140.95      158.76      9.89 o
   2  -3  13      157.16      207.63     10.61 o
   3  -3  13     1513.34     1522.66     44.36 o
   4  -3  13      279.47      251.71     10.92 o
   5  -3  13       24.11       22.13      7.42 o
   6  -3  13       62.81       75.46      6.42 o
 -12  -2  13      125.39       97.30     16.05 o
 -11  -2  13      483.67      478.70     23.57 o
 -10  -2  13      443.11      396.11     26.70 o
  -9  -2  13      606.80      573.43     30.89 o
  -8  -2  13      244.51      243.83     19.09 o
  -7  -2  13       54.05       51.71     10.35 o
  -6  -2  13       10.92        5.34      6.38 o
  -5  -2  13      402.78      419.98     21.98 o
  -4  -2  13      492.60      546.45     26.86 o
  -3  -2  13      751.98      719.86     40.33 o
  -2  -2  13      354.64      338.67     20.69 o
  -1  -2  13      771.22      827.10     45.41 o
   0  -2  13     1933.59     1944.86     43.60 o
   1  -2  13      325.88      373.52     10.18 o
   2  -2  13       66.26       78.15      5.82 o
   3  -2  13        7.37        3.51      7.49 o
   4  -2  13      763.05      763.10     36.79 o
   5  -2  13      320.10      335.36     24.23 o
   6  -2  13      950.85     1076.29     49.47 o
 -12  -1  13      145.75      102.18     14.13 o
 -11  -1  13      122.47       62.33     16.52 o
 -10  -1  13      899.45      964.35     30.38 o
  -9  -1  13      198.29      245.87     19.97 o
  -8  -1  13      113.93       74.82     12.52 o
  -7  -1  13      823.17      855.79     36.22 o
  -6  -1  13       73.45       96.29     12.07 o
  -5  -1  13     1455.10     1428.96     45.41 o
  -4  -1  13      333.63      387.82     13.55 o
  -3  -1  13      857.31      959.46     24.91 o
  -2  -1  13     2109.35     2154.78     47.81 o
  -1  -1  13     1224.10     1233.53     24.26 o
   0  -1  13       45.47       62.55      5.33 o
   1  -1  13     1535.23     1565.65     28.49 o
   2  -1  13     1771.18     1694.05     52.07 o
   3  -1  13      280.08      286.13     15.14 o
   4  -1  13     1545.80     1617.12     44.46 o
   5  -1  13      105.16      129.57     16.97 o
   6  -1  13     1447.65     1400.65     58.84 o
 -12   0  13      515.08      484.74     29.52 o
 -11   0  13      100.76      103.74     11.38 o
 -10   0  13      633.91      591.68     22.65 o
  -9   0  13      867.86      881.30     27.46 o
  -8   0  13     1363.76     1382.30     43.27 o
  -7   0  13      817.12      829.14     25.37 o
  -6   0  13       14.28       29.64      4.46 o
  -5   0  13      462.83      455.73     12.72 o
  -4   0  13      154.88      120.24      6.91 o
  -3   0  13     3362.34     3715.55     62.51 o
  -2   0  13       82.36      117.07      6.66 o
  -1   0  13     3364.91     3192.86     54.05 o
   0   0  13       12.17       30.42      5.05 o
   1   0  13     1363.37     1497.16     28.70 o
   2   0  13     2412.68     2569.00     60.58 o
   3   0  13        6.43       18.14      6.27 o
   4   0  13      975.48      994.78     32.11 o
   5   0  13       55.34       59.77      9.56 o
   6   0  13      801.80      731.12     39.83 o
 -12   1  13     1131.02     1203.59     36.63 o
 -11   1  13      547.33      642.08     47.08 o
 -10   1  13      138.87      105.50     10.90 o
  -9   1  13      190.99      159.81     12.40 o
  -8   1  13       31.62       44.39      7.72 o
  -7   1  13     4548.78     4587.33     77.17 o
  -6   1  13      716.49      757.48     18.03 o
  -5   1  13       30.36       29.79      4.28 o
  -4   1  13      404.15      350.89     10.96 o
  -3   1  13     4198.19     4043.41     67.59 o
  -2   1  13       60.54       52.76      4.84 o
  -1   1  13      240.72      294.54     12.62 o
   0   1  13     1220.77     1219.73     20.61 o
   1   1  13      136.37      136.07      7.84 o
   2   1  13     3078.02     3033.39    103.20 o
   3   1  13      101.09      104.20     10.47 o
   4   1  13      133.70      130.26     12.37 o
   5   1  13        2.50        4.45      5.58 o
   6   1  13     1718.59     1827.90     71.54 o
 -13   2  13      121.00      109.13     17.28 o
 -12   2  13     1998.61     2139.56     54.40 o
 -11   2  13      485.82      498.61     21.04 o
 -10   2  13      540.52      522.08     20.75 o
  -9   2  13        3.78       -0.35      5.39 o
  -8   2  13       89.17       68.75     13.68 o
  -7   2  13     2259.03     2108.83     69.63 o
  -6   2  13      379.00      401.77     12.22 o
  -5   2  13       66.93       70.91      5.71 o
  -4   2  13       34.52       47.04      5.15 o
  -3   2  13     2881.00     2834.72     49.41 o
  -2   2  13      823.04      836.33     18.44 o
  -1   2  13      471.74      481.32     10.69 o
   0   2  13        0.11       -2.18      2.18 o
   1   2  13      992.68      961.14     20.59 o
   2   2  13     1765.77     1763.55     33.65 o
   3   2  13      155.18      130.17     12.94 o
   4   2  13        0.54       -5.17      5.17 o
   5   2  13      254.44      248.30     12.46 o
 -13   3  13      106.57      115.78     17.74 o
 -12   3  13      242.45      241.21     17.06 o
 -11   3  13       15.48        3.93      6.31 o
 -10   3  13       16.45       21.93      6.87 o
  -9   3  13      266.91      258.85     14.07 o
  -8   3  13     3292.74     3194.35     69.75 o
  -7   3  13      546.65      533.85     18.92 o
  -6   3  13       11.74        7.89      4.62 o
  -5   3  13      634.74      592.71     15.42 o
  -4   3  13      108.68      106.87      6.88 o
  -3   3  13     1747.39     1895.26     35.32 o
  -2   3  13      107.37      101.62      5.20 o
  -1   3  13      193.16      154.17      5.99 o
   0   3  13       72.53       91.26      6.11 o
   1   3  13     1264.05     1357.62     35.47 o
   2   3  13        1.14       -0.65      3.62 o
   3   3  13       59.48       52.01      4.82 o
   4   3  13       57.44       52.82      5.89 o
   5   3  13     1504.16     1522.30     32.35 o
 -13   4  13      299.20      266.34     25.88 o
 -12   4  13      664.66      592.16     24.04 o
 -11   4  13      279.58      260.17     15.10 o
 -10   4  13       23.78       41.26      7.92 o
  -9   4  13       17.76       27.85      6.47 o
  -8   4  13     3028.91     2984.90     78.85 o
  -7   4  13       50.98       41.26      6.85 o
  -6   4  13       13.29        6.68      4.52 o
  -5   4  13      193.16      165.88      8.08 o
  -4   4  13     3215.39     3067.37     53.79 o
  -3   4  13     3688.56     3692.38     63.08 o
  -2   4  13      312.24      327.69     10.58 o
  -1   4  13      468.69      501.89     11.47 o
   0   4  13      160.76      164.76      6.50 o
   1   4  13     1838.35     1936.78     67.05 o
   2   4  13      422.59      431.27     14.47 o
   3   4  13      500.83      499.26     13.00 o
   4   4  13      234.87      229.32      9.90 o
   5   4  13     1567.71     1552.48     47.53 o
 -13   5  13      913.47      988.74     33.09 o
 -12   5  13      325.21      361.41     18.66 o
 -11   5  13        5.76        9.99      7.50 o
 -10   5  13      973.33      899.63     28.66 o
  -9   5  13       73.00       70.37      8.92 o
  -8   5  13     1848.41     1861.68     45.52 o
  -7   5  13       71.44       58.72      7.76 o
  -6   5  13      957.41      856.03     26.86 o
  -5   5  13      199.56      196.10      9.10 o
  -4   5  13     2499.66     2632.69     47.57 o
  -3   5  13      641.19      667.03     16.77 o
  -2   5  13      548.92      499.31     13.78 o
  -1   5  13     1927.90     1924.97     31.02 o
   0   5  13     1010.80     1027.21     22.84 o
   1   5  13     1227.56     1230.52     26.47 o
   2   5  13       86.65       92.70      6.87 o
   3   5  13     1041.48     1082.49     27.84 o
   4   5  13      755.43      775.93     34.78 o
 -13   6  13     1004.03     1039.61     34.31 o
 -12   6  13      277.99      303.69     17.60 o
 -11   6  13       33.80       11.57      6.84 o
 -10   6  13     1323.91     1274.13     36.27 o
  -9   6  13      929.07      933.38     57.10 o
  -8   6  13      608.58      612.11     50.25 o
  -7   6  13      182.92      180.54     23.36 o
  -6   6  13     1054.11     1116.83     30.23 o
  -5   6  13     1222.28     1272.05     32.47 o
  -4   6  13     1171.92     1113.18     24.46 o
  -3   6  13      319.94      329.69     13.49 o
  -2   6  13      474.25      430.24     12.98 o
  -1   6  13     3010.58     2923.99     44.75 o
   0   6  13        3.80        1.14      3.71 o
   1   6  13     1522.62     1572.89     32.52 o
   2   6  13       23.66       28.98      5.00 o
   3   6  13      838.89      863.81     22.09 o
   4   6  13       43.27       35.34      5.90 o
 -12   7  13      499.13      471.97     21.58 o
 -11   7  13      116.27      117.73     26.29 o
 -10   7  13     1575.97     1566.89     41.98 o
  -9   7  13      218.08      191.33     13.65 o
  -8   7  13      301.15      297.40     15.56 o
  -7   7  13       44.59       47.27      7.56 o
  -6   7  13     1757.14     1644.25     40.42 o
  -5   7  13      218.43      221.73     11.88 o
  -4   7  13     1485.58     1392.07     34.98 o
  -3   7  13     1532.72     1431.60     29.68 o
  -2   7  13      566.23      573.76     15.83 o
  -1   7  13      787.35      821.54     19.82 o
   0   7  13      325.40      303.14     14.39 o
   1   7  13      264.98      263.53     11.06 o
   2   7  13      129.09      134.77      7.13 o
   3   7  13      527.95      494.82     16.18 o
 -12   8  13      487.09      484.04     21.50 o
 -11   8  13      892.33      971.72     41.02 o
 -10   8  13      422.79      403.36     34.61 o
  -9   8  13        1.79       -4.74      4.74 o
  -8   8  13       53.60       63.42      8.66 o
  -7   8  13      132.61      102.61     10.03 o
  -6   8  13     1926.64     1766.75     43.32 o
  -5   8  13        4.05        8.12      4.88 o
  -4   8  13       51.50       60.83      6.32 o
  -3   8  13      398.56      411.80     13.57 o
  -2   8  13      980.13      981.72     23.07 o
  -1   8  13       70.87       74.54      6.75 o
   0   8  13        2.57       -0.31      3.94 o
   1   8  13       37.55       30.64      6.31 o
   2   8  13       33.49       44.59      7.69 o
 -12   9  13       51.77       46.19     14.70 o
 -11   9  13      496.21      486.27     21.82 o
 -10   9  13      101.97       93.43     10.91 o
  -9   9  13       29.28       25.50      7.49 o
  -8   9  13      367.84      305.60     15.70 o
  -7   9  13      537.91      561.03     21.08 o
  -6   9  13      931.17      958.14     28.42 o
  -5   9  13      252.69      268.00     26.67 o
  -4   9  13       19.27       27.17      5.61 o
  -3   9  13        0.22       -1.37      3.79 o
  -2   9  13     2500.54     2465.88     46.87 o
  -1   9  13        9.78        2.66     10.38 o
   0   9  13      357.72      396.55     17.58 o
   1   9  13       56.46       70.77      6.04 o
 -11  10  13      420.58      393.31     19.75 o
 -10  10  13      204.86      187.37     20.69 o
  -9  10  13      168.78      190.12     17.56 o
  -8  10  13       26.60       26.79      7.45 o
  -7  10  13     1420.04     1483.26     39.83 o
  -6  10  13      514.44      525.72     24.32 o
  -5  10  13      173.52      148.96     11.63 o
  -4  10  13      574.00      560.57     17.10 o
  -3  10  13      337.87      336.83     17.91 o
  -2  10  13     2280.27     2307.09     45.14 o
  -1  10  13       12.40       21.48      6.47 o
   0  10  13       10.46       13.26      4.17 o
 -11  11  13      916.33     1002.42     47.15 o
 -10  11  13       62.14       53.17      9.48 o
  -9  11  13      178.03      179.28     20.92 o
  -8  11  13       38.30       58.15      8.99 o
  -7  11  13     1164.01     1173.18     34.49 o
  -6  11  13      918.85      905.63     39.28 o
  -5  11  13        1.37        8.69      9.51 o
  -4  11  13      978.39      946.85     24.37 o
  -3  11  13      396.77      432.20     19.08 o
  -2  11  13      827.53      863.68     22.78 o
  -1  11  13      236.71      271.73     21.71 o
 -10  12  13      155.60      172.37     21.21 o
  -9  12  13      246.94      232.08     27.64 o
  -8  12  13        0.18       -4.24      6.22 o
  -7  12  13      227.36      206.52     14.94 o
  -6  12  13      585.28      573.64     22.34 o
  -5  12  13      141.67      135.85     11.97 o
  -4  12  13      846.50      825.47     24.40 o
  -3  12  13      193.34      165.71     15.97 o
  -2  12  13      155.56      150.12      8.89 o
[truncated: 65,566 more chars]
